# Supplementary material for: Functional plasticity in chromosome–microtubule coupling on the evolutionary time scale
Source: Life Sci Alliance. 2023 Oct 4;6(12):e202201720. doi: 10.26508/lsa.202201720 (PMC10551642; doi:10.26508/lsa.202201720)
Supplement: Supplementary file 1 [file LSA-2022-01720_SdataF2_F4.2_FS5.zip]

Archive with 67 entries (61 files):
- Dryad-FACS data/Ca/
- Dryad-FACS data/Ca/78/
- Dryad-FACS data/Ca/78/18 degree_92_0hr_018.fcs
- Dryad-FACS data/Ca/78/18 degree_Dad 2 HET- 0hr_016.fcs
- Dryad-FACS data/Ca/78/18 degree_FL_0hr_017.fcs
- Dryad-FACS data/Ca/78/18 degree_sn148- 0hr_015.fcs
- Dryad-FACS data/Ca/78/30 degree_92_004.fcs
- Dryad-FACS data/Ca/78/30 degree_92_0hr_011.fcs
- Dryad-FACS data/Ca/78/30 degree_Dad 2 HET- 0hr_009.fcs
- Dryad-FACS data/Ca/78/30 degree_Dad 2 HET_002.fcs
- Dryad-FACS data/Ca/78/30 degree_Del_007.fcs
- Dryad-FACS data/Ca/78/30 degree_Del_0hr_014.fcs
- Dryad-FACS data/Ca/78/30 degree_FL_003.fcs
- Dryad-FACS data/Ca/78/30 degree_FL_0hr_010.fcs
- Dryad-FACS data/Ca/78/30 degree_sn148- 0hr_008.fcs
- Dryad-FACS data/Ca/78/30 degree_sn148_001.fcs
- Dryad-FACS data/Ca/81/
- Dryad-FACS data/Ca/81/18 degree_92_0hr_012.fcs
- Dryad-FACS data/Ca/81/18 degree_Dad 2 HET- 0hr_010.fcs
- Dryad-FACS data/Ca/81/18 degree_Del_0hr_015.fcs
- Dryad-FACS data/Ca/81/18 degree_FL_0hr_011.fcs
- Dryad-FACS data/Ca/81/30 degree_92_0hr_004.fcs
- Dryad-FACS data/Ca/81/30 degree_Dad 2 HET- 0hr_002.fcs
- Dryad-FACS data/Ca/81/30 degree_Del_0hr_008.fcs
- Dryad-FACS data/Ca/81/30 degree_FL_0hr_003.fcs
- Dryad-FACS data/Ca/81/30 degree_sn148- 0hr_001.fcs
- Dryad-FACS data/Ca/83/
- Dryad-FACS data/Ca/83/18 degree_92_014.fcs
- Dryad-FACS data/Ca/83/18 degree_Dad 2 HET_012.fcs
- Dryad-FACS data/Ca/83/18 degree_Del_017.fcs
- Dryad-FACS data/Ca/83/18 degree_FL_013.fcs
- Dryad-FACS data/Ca/83/30 degree_92_003.fcs
- Dryad-FACS data/Ca/83/30 degree_Dad 2 HET_001.fcs
- Dryad-FACS data/Ca/83/30 degree_Del_006.fcs
- Dryad-FACS data/Ca/83/30 degree_FL_002.fcs
- Dryad-FACS data/Ca/85/
- Dryad-FACS data/Ca/85/18 degree_92_015.fcs
- Dryad-FACS data/Ca/85/18 degree_Dad 2 HET_013.fcs
- Dryad-FACS data/Ca/85/18 degree_Del_018.fcs
- Dryad-FACS data/Ca/85/18 degree_FL_014.fcs
- Dryad-FACS data/Ca/85/30 degree_92_003.fcs
- Dryad-FACS data/Ca/85/30 degree_Dad 2 HET_001.fcs
- Dryad-FACS data/Ca/85/30 degree_Del_006.fcs
- Dryad-FACS data/Ca/85/30 degree_FL_002.fcs
- Dryad-FACS data/Sc/
- Dryad-FACS data/Sc/0 hr_12503_001.fcs
- Dryad-FACS data/Sc/0 hr_Gal Dad2 + 126A_004.fcs
- Dryad-FACS data/Sc/0 hr_Gal Dad2 + 128A_005.fcs
- Dryad-FACS data/Sc/0 hr_Gal Dad2 + Del_006.fcs
- Dryad-FACS data/Sc/0 hr_Gal Dad2 + FL_003.fcs
- Dryad-FACS data/Sc/0 hr_Gal Dad2_002.fcs
- Dryad-FACS data/Sc/8 hr_12503_013.fcs
- Dryad-FACS data/Sc/8 hr_Gal Dad2 + 126A_016.fcs
- Dryad-FACS data/Sc/8 hr_Gal Dad2 + 128A_017.fcs
- Dryad-FACS data/Sc/8 hr_Gal Dad2 + Del_018.fcs
- Dryad-FACS data/Sc/8 hr_Gal Dad2 + FL_015.fcs
- Dryad-FACS data/Sc/8 hr_Gal Dad2_014.fcs
- Dryad-FACS data/Sc/Dextrose_GD2_001.fcs
- Dryad-FACS data/Sc/Dextrose_GD2+126_003.fcs
- Dryad-FACS data/Sc/Dextrose_GD2+128_004.fcs
- Dryad-FACS data/Sc/Dextrose_GD2+del_005.fcs
- Dryad-FACS data/Sc/Dextrose_GD2+FL_002.fcs
- Dryad-FACS data/Sc/Galactose_GD2_006.fcs
- Dryad-FACS data/Sc/Galactose_GD2+126_008.fcs
- Dryad-FACS data/Sc/Galactose_GD2+128_009.fcs
- Dryad-FACS data/Sc/Galactose_GD2+del_010.fcs
- Dryad-FACS data/Sc/Galactose_GD2+FL_007.fcs
