# Supplementary material for: Functional plasticity in chromosome–microtubule coupling on the evolutionary time scale
Source: Life Sci Alliance. 2023 Oct 4;6(12):e202201720. doi: 10.26508/lsa.202201720 (PMC10551642; doi:10.26508/lsa.202201720)
Supplement: Supplementary file 7 [file LSA-2022-01720_TableS5.xlsx]

## Sheet: Hits_Ensembl Fungi
name	name2	acc	acc2	arch	archScore	archindex	bias	desc	evalue	extlink	flags	kg	ndom	nincluded	niseqs	nregions	nreported	ph	pvalue	score	sindex	species	taxid	taxlink	aliId	aliIdCount	aliL	aliM	aliN	aliSim	aliSimCount	aliaseq	alicsline	alihmmacc	alihmmdesc	alihmmfrom	alihmmname	alihmmto	alimline	alimmline	alimodel	aliniseqs	alintseq	alippline	alirfline	alisindex	alisqacc	alisqdesc	alisqfrom
results	CANARDRAFT_191698	CANARDRAFT_191698	ODV85594	PF08654.10	0	15533108628945 983967	2.8	hypothetical protein	7.9e-20	http://ensemblgenomes.org/id/CANARDRAFT_191698	3	Eukaryota	1	1	13	1	1	Ascomycota	-62.9535	84	239052797	[Candida] arabinofermentans NRRL YB-2248	983967	http://www.uniprot.org/taxonomy/	0.4	40	101	120	103	0.81	81	MD-SSQLHTKLIQKKTELENLKKINELTVNLNEKLIDFGNQLENLDSESESIEKVTGNWLQVIRAISLASNSLMSYKEN--EQEGDGDDKPMTERLVRCKLDK				1	Query	103	M+ ss+l++k+ +K+ eLe+Lk+++el+ +L ++l + ++le+l +++es+ +v nW +v+r+islas sl+ y+e+ ++e + +++p+ e LVR ++++		MsqssaleqkiaeKraeLesLkelrelsddLakqleelaekletlsdgtesVasvlanWdsvlrsislaslsllkyseedeseeeeekeeplPetLVRipvee	1		76.99*********************************************************************99994..444455558*********9987		239052797	CANARDRAFT_191698	hypothetical protein	1
results	B1J92_G02233g	B1J92_G02233g	OXB48525	PF08654.10	1	15533108628945 5478	3.4	hypothetical protein	9.7e-28	http://ensemblgenomes.org/id/B1J92_G02233g	3	Eukaryota	1	1	13	1	1	Ascomycota	-81.1657	109.6	239457178	[Candida] glabrata (GCA_002219185)	5478	http://www.uniprot.org/taxonomy/	0.441176	45	127	120	130	0.852941	87	GLEQQKLAKQQELAALKRITALTDQMRTELDEMNIEVSKINKNAESVANVMANWDSIRKYISEASLGLLRYAEgdyqvgawdgkenksdksnADK-------SyqsddehktEPLPEALVRISVANNEES				6	Query	107	leq+ +K++eL++Lk++++l+d+++++l+e++ +++++++++esVa+v+anWds+ + is asl+ll+y+e +d+ eplPe+LVRi+v+++ees		aleqkiaeKraeLesLkelrelsddLakqleelaekletlsdgtesVasvlanWdsvlrsislaslsllkyse...................edeseeeeeke.........eplPetLVRipveeeees	2		6889999**************************************************************************99987766544222.......1334445688**************9985		239457178	B1J92_G02233g	hypothetical protein	3
results	B1J92_G02233g	B1J92_G02233g	OXB48525	PF08654.10	1	15533108628945 5478	3.4	hypothetical protein	9.7e-28	http://ensemblgenomes.org/id/B1J92_G02233g	3	Eukaryota	1	1	13	1	1	Ascomycota	-81.1657	109.6	239457178	[Candida] glabrata (GCA_002219185)	5478	http://www.uniprot.org/taxonomy/
results	CXQ85_001524	CXQ85_001524	PVH19223	PF08654.10	0	15533108628945 45357	3.6	hypothetical protein	6.5e-30	http://ensemblgenomes.org/id/CXQ85_001524	3	Eukaryota	1	1	13	1	1	Ascomycota	-86.1774	116.6	239220892	[Candida] haemulonis	45357	http://www.uniprot.org/taxonomy/	0.494949	49	103	120	106	0.909091	90	K--SSVQTAIEEKKEELSQLKVLNKYTYDLVLQLEEIQEKLSTMGDGVESVALILSNWQNVINSISLASMGVLKYSSK----DYKD-KQPLPETLVRIKLDKNSEE				2	Query	107	+ s++++ i+eK++eL +Lk l++++ dL+ qlee++ekl+t+ dg esVa +l+nW++v++sislas+++lkys++ + ++ ++plPetLVRi++++++e+		sqssaleqkiaeKraeLesLkelrelsddLakqleelaekletlsdgtesVasvlanWdsvlrsislaslsllkyseedeseeeeekeeplPetLVRipveeeees	1		4..899**********************************************************************93....3343.48*************9985		239220892	CXQ85_001524	hypothetical protein	2
results	SAMEA4029009_CIC11G00000002320	SAMEA4029009_CIC11G00000002320	SGZ58919	PF08654.10	0	15533108628945 45354	0.9		1.1e-29	http://ensemblgenomes.org/id/SAMEA4029009_CIC11G00000002320	3	Eukaryota	1	1	13	1	1	Ascomycota	-85.6698	115.9	239218076	[Candida] intermedia	45354	http://www.uniprot.org/taxonomy/	0.463918	45	100	120	102	0.927835	90	SLQEKITAKREELHELRQLKKFTGLLAVQLEQIEAKLDTMADGAESVALILSNWQNVMNSVSLASLGLLKHAN-----KDYDETPPLPECLVRISLDKDKEE				6	Query	107	+l++ki++Kr+eL++L++l++++ La qle++++kl+t++dg+esVa +l+nW++v++s+slasl+llk ++ ++ ++ +plPe+LVRi++++++e+		aleqkiaeKraeLesLkelrelsddLakqleelaekletlsdgtesVasvlanWdsvlrsislaslsllkyseedeseeeeekeeplPetLVRipveeeees	1		599******************************************************************8888.....334445**************9985		239218076	SAMEA4029009_CIC11G00000002320		2
results	SAMEA4029010_CIC11G00000001686	SAMEA4029010_CIC11G00000001686	SGZ57913	PF08654.10	0	15533108628945 45354	0.7		1.3e-29	http://ensemblgenomes.org/id/SAMEA4029010_CIC11G00000001686	3	Eukaryota	1	1	13	1	1	Ascomycota	-85.4835	115.6	239208622	[Candida] intermedia	45354	http://www.uniprot.org/taxonomy/	0.463918	45	100	120	102	0.917526	89	SLQEKITAKREELHDLRQLKKFTGLLAVQLEQIEAKLDTMADGAESVALILSNWQNVMNSVSLASLGLLKHAN-----KDYDETPPLPECLVRISLDKDKEE				6	Query	107	+l++ki++Kr+eL+ L++l++++ La qle++++kl+t++dg+esVa +l+nW++v++s+slasl+llk ++ ++ ++ +plPe+LVRi++++++e+		aleqkiaeKraeLesLkelrelsddLakqleelaekletlsdgtesVasvlanWdsvlrsislaslsllkyseedeseeeeekeeplPetLVRipveeeees	1		599******************************************************************8888.....334445**************9985		239208622	SAMEA4029010_CIC11G00000001686		2
results	SAM01658	SAM01658	SAM01658	PF08654.10	0	15533108628945 4829	0	hypothetical protein	8.6e-09	http://ensemblgenomes.org/id/SAM01658	3	Eukaryota	1	1	13	1	1	Mucoromycota	-37.533	48.4	231082430	Absidia glauca	4829	http://www.uniprot.org/taxonomy/	0.301587	19	100	120	63	0.777778	49	LRREKLSELEGLNQIKDQSAQLGQHFGALANHIQIISEGCQSVGTVVSNWDYAFRTMGVMNAE				10	Query	72	+eK +eLe L+++++ s++L + + +la++++ +s+g +sV +v++nWd+ +r++ + +++		kiaeKraeLesLkelrelsddLakqleelaekletlsdgtesVasvlanWdsvlrsislasls	1		4579***************************************************99877765		231082430	SAM01658	hypothetical protein	21
results	BCR42DRAFT_456232	BCR42DRAFT_456232	ORZ06898	PF08654.10	0	15533108628945 90262	0	hypothetical protein	1e-10	http://ensemblgenomes.org/id/BCR42DRAFT_456232	3	Eukaryota	1	1	13	1	1	Mucoromycota	-41.9655	54.6	231098649	Absidia repens	90262	http://www.uniprot.org/taxonomy/	0.323077	21	125	120	65	0.815385	53	KLELLREKTTELEELTRIKDLSAQLGQHFDRLANNVQGLSEGAQDVSNVVGNWDYVFGTMGLMNT				7	Query	71	+ ++eK+ eLe+L+++++ls++L + +++la++++ ls+g++ V++v+ nWd+v+ ++ l ++		leqkiaeKraeLesLkelrelsddLakqleelaekletlsdgtesVasvlanWdsvlrsislasl	1		567789***************************************************99987765		231098649	BCR42DRAFT_456232	hypothetical protein	38
results	FA10DRAFT_265010	FA10DRAFT_265010	PWN91131	PF08654.10	0	15533108628945 215250	0	hypothetical protein	2.4e-21	http://ensemblgenomes.org/id/FA10DRAFT_265010	3	Eukaryota	1	1	13	1	1	Basidiomycota	-66.4565	89	243032447	Acaromyces ingoldii	215250	http://www.uniprot.org/taxonomy/	0.383838	38	146	120	101	0.808081	80	AARVAAKRQELEGLRALKEQSARLAKDVDRLGDNVDQLVGGGEAVAAVMTSWQGVFRAIQIARASSTMMSGngEEGQEEEAMAVRPVPETLIRLAVPQTSD				8	Query	106	++++a+Kr+eLe L++l+e s++Lak +++l +++++l g+e+Va v+ +W+ v+r+i++a++s + s e+ +eee+ + +p+PetL+R+ v + ++		eqkiaeKraeLesLkelrelsddLakqleelaekletlsdgtesVasvlanWdsvlrsislaslsllkyse..edeseeeeekeeplPetLVRipveeeee	1		689***********************************************************9999977774444444444555**********9988776		243032447	FA10DRAFT_265010	hypothetical protein	43
results	FE78DRAFT_126560	FE78DRAFT_126560	KXL45792	PF08654.10	1	15533108628945 245562	0.4	hypothetical protein	6.6e-31	http://ensemblgenomes.org/id/FE78DRAFT_126560	3	Eukaryota	1	1	13	1	1	Ascomycota	-88.4553	119.8	231582254	Acidomyces richmondensis (GCA_001572075)	245562	http://www.uniprot.org/taxonomy/	0.515152	51	128	120	104	0.939394	93	QASQLQTRINEKKLELENLRQLRDLSAGLAAQMQQLEEKLGTLSSGTEAVAAVLSNWHNVLRAIHMASAKTLTPKD-----DGTDEETPLPQTLVRIPIQHAEA				3	Query	106	q s+l+++i+eK+ eLe+L++lr+ls++La+q+++l+ekl tls+gte+Va vl+nW++vlr+i++as+++l +++ + +++e+plP+tLVRip++++e+		qssaleqkiaeKraeLesLkelrelsddLakqleelaekletlsdgtesVasvlanWdsvlrsislaslsllkyseedeseeeeekeeplPetLVRipveeeee	1		6789********************************************************************6666.....4556679************9987		231582254	FE78DRAFT_126560	hypothetical protein	28
results	M433DRAFT_36411	M433DRAFT_36411	KYG43378	PF08654.10	1	15533108628945 766039	0.4	hypothetical protein	6.6e-31	http://ensemblgenomes.org/id/M433DRAFT_36411	3	Eukaryota	1	1	13	1	1	Ascomycota	-88.4553	119.8	231592848	Acidomyces richmondensis BFW	766039	http://www.uniprot.org/taxonomy/	0.515152	51	128	120	104	0.939394	93	QASQLQTRINEKKLELENLRQLRDLSAGLAAQMQQLEEKLGTLSSGTEAVAAVLSNWHNVLRAIHMASAKTLTPKD-----DGTDEETPLPQTLVRIPIQHAEA				3	Query	106	q s+l+++i+eK+ eLe+L++lr+ls++La+q+++l+ekl tls+gte+Va vl+nW++vlr+i++as+++l +++ + +++e+plP+tLVRip++++e+		qssaleqkiaeKraeLesLkelrelsddLakqleelaekletlsdgtesVasvlanWdsvlrsislaslsllkyseedeseeeeekeeplPetLVRipveeeee	1		6789********************************************************************6666.....4556679************9987		231592848	M433DRAFT_36411	hypothetical protein	28
results	ACRE_045520	ACRE_045520	KFH44684	PF08654.10	1	15533108628945 857340	0.6	DASH complex subunit-like protein	1.1e-32	http://ensemblgenomes.org/id/ACRE_045520	3	Eukaryota	1	1	13	1	1	Ascomycota	-92.587	125.6	237892653	Acremonium chrysogenum (strain ATCC 11550 / CBS 779.69 / DSM 880 / JCM 23072 / IMI 49137)	857340	http://www.uniprot.org/taxonomy/	0.513274	58	149	120	115	0.911504	103	QSPALVARIEEKKAELAHLKELKELSAAVATQMESLEQKLSTLSDGTEAIAAVVGNWHNVLRAINMASSKLAKTPG--DSKDEPDNSPPLPQTLVRIPTEHAPNVHAQAEAAEAA				3	Query	117	qs+al ++i+eK+aeL++Lkel+els+++a+q+e+l++kl+tlsdgte++a v+ nW++vlr+i++as++l+k+ +s++e ++ +plP+tLVRip+e++ + +a+ae ++a+		qssaleqkiaeKraeLesLkelrelsddLakqleelaekletlsdgtesVasvlanWdsvlrsislaslsllkyseedeseeeeekeeplPetLVRipveeeeeseaeaeeeaae	1		899*********************************************************************9988..588888999****************995555444433		237892653	ACRE_045520	DASH complex subunit-like protein	24
results	AGABI1DRAFT_126835	AGABI1DRAFT_126835	EKM80797		0	239941098298987 597362	0.2	hypothetical protein	2.3e-06	http://ensemblgenomes.org/id/AGABI1DRAFT_126835	3	Eukaryota	1	1	13	1	1	Basidiomycota	-31.94	40.6	242123951	Agaricus bisporus var. burnettii (strain JB137-S8 / ATCC MYA-4627 / FGSC 10392)	597362	http://www.uniprot.org/taxonomy/	0.284211	27	111	120	104	0.736842	70	TSSAAMAKFIEKKKEFDAVAALERASALYLQRIEALGEDCEVMAKAGEVHGQVLEQWPRMFQILNLFLASREKQDAED---------TFDGQRLVRLPIDELQQ				3	Query	106	+ssa +k+ eK++e++++ +l+ +s+ +++e+l e+ e +++ +e +vl+ W++ +++++l+ +s +k+ +ed + + LVR+p++e ++		qssaleqkiaeKraeLesLkelrelsddLakqleelaekletlsdgtesVasvlanWdsvlrsislaslsllkyseedeseeeeekeeplPetLVRipveeeee	1		688999*************************************************************99999666632.........23346788888887665		242123951	AGABI1DRAFT_126835	hypothetical protein	13
results	HCDG_08367	HCDG_08367	EER37697	PF08654.10	0	15533108628945 544712	0.9	conserved hypothetical protein	5.9e-29	http://ensemblgenomes.org/id/HCDG_08367	3	Eukaryota	1	1	13	1	1	Ascomycota	-83.9637	113.5	233038986	Ajellomyces capsulatus (strain H143)	544712	http://www.uniprot.org/taxonomy/	0.535354	53	133	120	105	0.89899	89	QSSSLAARIASKKLELENLRQLRDVSGALASQMEELGEKLATLKDGTEAVAYVMANWGNVLSAISMASTKVAAASErgphsdRKETEKNDQQQILLPSTLVRIPA				3	Query	101	qss+l+++ia+K+ eLe+L++lr++s +La+q+eel ekl+tl+dgte+Va v+anW +vl++is+as++++ +se ++e+e++++++ lP tLVRip		qssaleqkiaeKraeLesLkelrelsddLakqleelaekletlsdgtesVasvlanWdsvlrsislaslsllkyse......edeseeeeekeeplPetLVRipv	1		899*********************************************************************9999**99654455555555699********97		233038986	HCDG_08367	conserved hypothetical protein	28
results	BDDG_08268	BDDG_08268	EGE85323	PF08654.10	0	15533108628945 653446	0.4	hypothetical protein	1.4e-32	http://ensemblgenomes.org/id/BDDG_08268	3	Eukaryota	1	1	13	1	1	Ascomycota	-92.3123	125.2	232996362	Ajellomyces dermatitidis (strain ATCC 18188 / CBS 674.68)	653446	http://www.uniprot.org/taxonomy/	0.542056	58	148	120	111	0.915888	98	QSSPLAARIASKRLELENLRQLRDVSGALASQMEALEEKLSTLKDGTEAVACVMANWGNVLSAISMASTKVAAASERDHDAKETEKDeqntPPLPSTLVRIPAEQSGTSRT				3	Query	109	qss l+++ia+Kr eLe+L++lr++s +La+q+e+l+ekl+tl+dgte+Va v+anW +vl++is+as++++ +se+d++++e+ek+ +plP tLVRip e++ +s++		qssaleqkiaeKraeLesLkelrelsddLakqleelaekletlsdgtesVasvlanWdsvlrsislaslsllkyseedeseeeeeke....eplPetLVRipveeeeesea	1		7999************************************************************************666666666666688**************998633		232996362	BDDG_08268	hypothetical protein	29
results	BDCG_01376	BDCG_01376	EEQ86256	PF08654.10	0	15533108628945 559297	0.4	hypothetical protein	1.4e-32	http://ensemblgenomes.org/id/BDCG_01376	3	Eukaryota	1	1	13	1	1	Ascomycota	-92.3123	125.2	232975636	Ajellomyces dermatitidis (strain ER-3 / ATCC MYA-2586)	559297	http://www.uniprot.org/taxonomy/	0.542056	58	148	120	111	0.915888	98	QSSPLAARIASKRLELENLRQLRDVSGALASQMEALEEKLSTLKDGTEAVACVMANWGNVLSAISMASTKVAAASERDHDAKETEKDeqntPPLPSTLVRIPAEQSGTSRT				3	Query	109	qss l+++ia+Kr eLe+L++lr++s +La+q+e+l+ekl+tl+dgte+Va v+anW +vl++is+as++++ +se+d++++e+ek+ +plP tLVRip e++ +s++		qssaleqkiaeKraeLesLkelrelsddLakqleelaekletlsdgtesVasvlanWdsvlrsislaslsllkyseedeseeeeeke....eplPetLVRipveeeeesea	1		7999************************************************************************666666666666688**************998633		232975636	BDCG_01376	hypothetical protein	29
results	CC77DRAFT_1052065	CC77DRAFT_1052065	OAG18338	PF08654.10	1	15533108628945 5599	1.2	hypothetical protein	6.1e-34	http://ensemblgenomes.org/id/CC77DRAFT_1052065	3	Eukaryota	1	1	13	1	1	Ascomycota	-95.4403	129.6	232758573	Alternaria alternata	5599	http://www.uniprot.org/taxonomy/	0.508929	57	138	120	112	0.901786	101	QSPVLLARIAEKKAELANLKDLQALSGGLADQMQMLADKLSTLSNGTEAVAAVLSNWHNVLRAINMASTKLPQPKEEEDSEKKAEDEPPLPQTLVRIPTQHAPAVIEQANAA				3	Query	114	qs+ l ++iaeK+aeL++Lk l++ls +La+q++ la+kl+tls+gte+Va vl+nW++vlr+i++as++l +++ee++se+++e+e+plP+tLVRip++++ + ++a+ +		qssaleqkiaeKraeLesLkelrelsddLakqleelaekletlsdgtesVasvlanWdsvlrsislaslsllkyseedeseeeeekeeplPetLVRipveeeeeseaeaeee	1		788899***********************************************************************************************99984344433		232758573	CC77DRAFT_1052065	hypothetical protein	23
results	M378DRAFT_158023	M378DRAFT_158023	KIL68884		0	239941098298987 946122	0.3	hypothetical protein	4.1e-06	http://ensemblgenomes.org/id/M378DRAFT_158023	3	Eukaryota	1	1	13	1	1	Basidiomycota	-31.3773	39.8	242069333	Amanita muscaria Koide BX008	946122	http://www.uniprot.org/taxonomy/	0.26087	24	121	120	100	0.706522	65	AAITRLLEKKKEVDAVSALERASALYLQRMEGLVDDLEIMADAGQVHGQVLEQWPRMFQILNLFLNARS-YEQ--NDSG-----KAEGERLVRIPTEEIQ				6	Query	105	a +++ eK++e +++ +l+ +s+ +++e l ++le ++d ++ +vl+ W++ +++++l+ + y++ +++ ++ e LVRip+ee +		aleqkiaeKraeLesLkelrelsddLakqleelaekletlsdgtesVasvlanWdsvlrsislaslsllkyseedeseeeeekeeplPetLVRipveeee	1		5567899*******************************************************9966655.333..2222.....344588*****99866		242069333	M378DRAFT_158023	hypothetical protein	21
results	AMATHDRAFT_116991	AMATHDRAFT_116991	PFH52050	PF08654.10	0	15533108628945 703135	0	hypothetical protein	1.4e-05	http://ensemblgenomes.org/id/AMATHDRAFT_116991	3	Eukaryota	1	1	13	1	1	Basidiomycota	-30.1781	38.1	242052761	Amanita thiersii Skay4041	703135	http://www.uniprot.org/taxonomy/	0.311111	28	112	120	98	0.711111	64	AAEAKLLEKKKEYDAVSALERASKLYLQRIEGLAGDFDTMADAGQVHGEVLAQWPAMFQTLNLFLSSRTAELD--------GFANPTGERLVRIPIEE				6	Query	103	a e+k+ eK++e++++ +l+ +s+ +++e la +++t++d ++ +vla W+ +++++l+ +s + + + +p e LVRip+ee		aleqkiaeKraeLesLkelrelsddLakqleelaekletlsdgtesVasvlanWdsvlrsislaslsllkyseedeseeeeekeeplPetLVRipvee	1		67899**********************************************************9887773222........2337999999**99986		242052761	AMATHDRAFT_116991	hypothetical protein	21
results	M430DRAFT_58164	M430DRAFT_58164	PSS20315	PF08654.10	1	15533108628945 857342	1.2	hypothetical protein	1.3e-33	http://ensemblgenomes.org/id/M430DRAFT_58164	3	Eukaryota	1	1	13	1	1	Ascomycota	-94.7074	128.6	235335586	Amorphotheca resinae ATCC 22711	857342	http://www.uniprot.org/taxonomy/	0.518182	57	148	120	113	0.918182	101	QSPILLARINEKKAELENLKQLRDLSAGLAGQMQMLEEKLATLSDGTEAVATVLSNWHTVLRAISMASMKIPKPKDaeeSEDTQEKSETEVPLPQTLVRIPTEHAPMLQQQTS				3	Query	112	qs+ l ++i+eK+aeLe+Lk+lr+ls++La q++ l+ekl+tlsdgte+Va+vl+nW++vlr+is+as+++ k+++ +++++e++e e+plP+tLVRip+e++ +++++		qssaleqkiaeKraeLesLkelrelsddLakqleelaekletlsdgtesVasvlanWdsvlrsislaslsllkyse...edeseeeeekeeplPetLVRipveeeeeseaeae	1		6778999*****************************************************************999944444444455555**************998765544		235335586	M430DRAFT_58164	hypothetical protein	28
results	ARMGADRAFT_869890	ARMGADRAFT_869890	PBK91731	PF08654.10	1	15533108628945 47427	0.4	hypothetical protein	5.3e-09	http://ensemblgenomes.org/id/ARMGADRAFT_869890	3	Eukaryota	1	1	13	1	1	Basidiomycota	-38.0285	49.1	242311436	Armillaria gallica	47427	http://www.uniprot.org/taxonomy/	0.272727	27	115	120	104	0.757576	75	SSAAAAAKLLEKKKEFDAVNALTRASALYLERIEGLSTDFDTMADTGQVFGDVLVQWPKMFQILNLFLASRAEESD-EQARSS----SDNKEMLVRIPIEELQE				3	Query	106	+s a ++k+ eK++e++++++l+ +s+ +++e l+++++t++d ++ +vl W++ +++++l+ +s +++s+ +++++ e LVRip+ee +e		qssaleqkiaeKraeLesLkelrelsddLakqleelaekletlsdgtesVasvlanWdsvlrsislaslsllkyseedeseeeeekeeplPetLVRipveeeee	1		4678899************************************************************999995555.333333....44579*******99776		242311436	ARMGADRAFT_869890	hypothetical protein	14
results	ARMOST_00996	ARMOST_00996	SJK97743	PF08654.10	1	15533108628945 47428	2.2	uncharacterized protein	2.9e-09	http://ensemblgenomes.org/id/ARMOST_00996	3	Eukaryota	1	1	13	1	1	Basidiomycota	-38.6231	49.9	242337044	Armillaria ostoyae	47428	http://www.uniprot.org/taxonomy/	0.280374	30	150	120	112	0.785047	84	NSAAAAAKLLEKKKEFDAVNALTRASALYLERIEGLSTDFDTMADAGQVFGDVLVQWPKMFQMLNLFLASRAEESS-EQARSSSDK----KEMLVRIPIEELQETESTEKET				3	Query	114	+s a ++k+ eK++e++++++l+ +s+ +++e l+++++t++d ++ +vl W++ ++ ++l+ +s +++s+ +++++ ++k e LVRip+ee +e+e+ ++e+		qssaleqkiaeKraeLesLkelrelsddLakqleelaekletlsdgtesVasvlanWdsvlrsislaslsllkyseedeseeeeekeeplPetLVRipveeeeeseaeaeee	1		5778999************************************************************999996666.444444444....699********99975555544		242337044	ARMOST_00996	uncharacterized protein	41
results	ARMSODRAFT_951919	ARMSODRAFT_951919	PBK74288	PF08654.10	1	15533108628945 1076256	1.5	hypothetical protein	7.1e-10	http://ensemblgenomes.org/id/ARMSODRAFT_951919	3	Eukaryota	1	1	13	1	1	Basidiomycota	-40.0306	51.9	242285210	Armillaria solidipes	1076256	http://www.uniprot.org/taxonomy/	0.271028	29	123	120	112	0.766355	82	NSAAAAAKLLEKKKEFDAVNALTRASALYLERIEGLSTDFDTMADAGQVFGDVLVQWPKMFQILNLFLASRAEESS-EQARSS----SDNKEMLVRIPIEELQETESTEKET				3	Query	114	+s a ++k+ eK++e++++++l+ +s+ +++e l+++++t++d ++ +vl W++ +++++l+ +s +++s+ +++++ e LVRip+ee +e+e+ ++e+		qssaleqkiaeKraeLesLkelrelsddLakqleelaekletlsdgtesVasvlanWdsvlrsislaslsllkyseedeseeeeekeeplPetLVRipveeeeeseaeaeee	1		5678899************************************************************999996555.333333....44579*********99975555544		242285210	ARMSODRAFT_951919	hypothetical protein	14
results	AOL_s00188g69	AOL_s00188g69	EGX44731	PF08654.10	1	15533108628945 756982	0.1	hypothetical protein	1.4e-29	http://ensemblgenomes.org/id/AOL_s00188g69	3	Eukaryota	1	1	13	1	1	Ascomycota	-85.4063	115.5	238993932	Arthrobotrys oligospora (strain ATCC 24927 / CBS 115.81 / DSM 1491)	756982	http://www.uniprot.org/taxonomy/	0.5	55	156	120	125	0.845455	93	QQPQLISRINEKKIELENLKQLRDLSANLAKQLRELEAKLGTLSDGSEVVATVLANWHNVLRAISLASAHLQQPPKqpeetdmdedkM----DEGDEEtqgkQVYPEMLVRIPTQLHDDQQAAEA				3	Query	112	q+++l ++i+eK+ eLe+Lk+lr+ls++Lakql el++kl tlsdg+e Va+vlanW++vlr+islas++l ++ + +e ++e + +Pe LVRip++ +++++a ++		qssaleqkiaeKraeLesLkelrelsddLakqleelaekletlsdgtesVasvlanWdsvlrsislaslsllkyse...........edeseeeeeke....eplPetLVRipveeeeeseaeae	1		5678999*****************************************************************9888787787754221....22222256779************9998654443		238993932	AOL_s00188g69	hypothetical protein	31
results	ARB_02604	ARB_02604	EFE30442	PF08654.10	0	15533108628945 663331	7.5	hypothetical protein	9.5e-09	http://ensemblgenomes.org/id/ARB_02604	3	Eukaryota	2	1	13	1	2	Ascomycota	-37.4337	48.3	233281581	Arthroderma benhamiae (strain ATCC MYA-4681 / CBS 112371)	663331	http://www.uniprot.org/taxonomy/	0.541667	26	122	120	48	0.9375	45	QSSSLAALVAAKRAELEDIQQLRDTSNALTKQLEALEAKLATLQNGAE				3	Query	50	qss+l++ +a+KraeLe +++lr+ s++L+kqle+l++kl+tl++g+e		qssaleqkiaeKraeLesLkelrelsddLakqleelaekletlsdgte	1		899*******************************************98		233281581	ARB_02604	hypothetical protein	26
results	MGYG_01949	MGYG_01949	EFQ98936	PF08654.10	0	15533108628945 535722	1.2	hypothetical protein	4.6e-25	http://ensemblgenomes.org/id/MGYG_01949	3	Eukaryota	1	1	13	1	1	Ascomycota	-75.0028	100.9	233084829	Arthroderma gypseum (strain ATCC MYA-4604 / CBS 118893)	535722	http://www.uniprot.org/taxonomy/	0.423077	44	142	120	118	0.836538	87	QSSSLAALVAAKRAELEDIQQLRDISNALTTQLEALEAKLATLQNGAEAVACIMANFDSVLKVINMAASGLPQAKNqespsnanqQEGAK-----EednvkDSLPVPLVRILLEQQAQ				3	Query	106	qss+l++ +a+KraeLe +++lr++s++L++qle+l++kl+tl++g+e+Va ++an dsvl+ i++a ++l ++++ ++ ++ e + lP +LVRi +e++ +		qssaleqkiaeKraeLesLkelrelsddLakqleelaekletlsdgtesVasvlanWdsvlrsislaslsllkyse.........edeseeeeeke.....eplPetLVRipveeeee	1		899*********************************************************************999977776654322333.....1345679***********99876		233084829	MGYG_01949	hypothetical protein	26
results	MCYG_01405	MCYG_01405	EEQ28517	PF08654.10	0	15533108628945 554155	1.1	conserved hypothetical protein	9.2e-11	http://ensemblgenomes.org/id/MCYG_01405	3	Eukaryota	2	1	13	2	2	Ascomycota	-42.0763	54.8	233093899	Arthroderma otae (strain ATCC MYA-4605 / CBS 113480)	554155	http://www.uniprot.org/taxonomy/	0.541667	26	122	120	48	0.958333	46	QSSSLAALVAAKRAELEDIRQLRDASNTLTTQLEALEAKLATLQDGAE				3	Query	50	qss+l++ +a+KraeLe +++lr++s++L++qle+l++kl+tl+dg+e		qssaleqkiaeKraeLesLkelrelsddLakqleelaekletlsdgte	1		899********************************************8		233093899	MCYG_01405	conserved hypothetical protein	26
results	AAP_00836	AAP_00836	KZZ97193	PF08654.10	0	15533108628945 392613	0.4	DASH complex, subunit Dad2	1.8e-07	http://ensemblgenomes.org/id/AAP_00836	3	Eukaryota	1	1	13	1	1	Ascomycota	-34.5244	44.2	233328003	Ascosphaera apis ARSEF 7405	392613	http://www.uniprot.org/taxonomy/	0.510204	25	84	120	49	0.877551	43	QSSTLLSRVEAKRAELENLQQLRDTSALLALRMQVLEQKLSTLRDGTEG				3	Query	51	qss l +++++KraeLe+L++lr+ s+ La +++ l++kl+tl+dgte+		qssaleqkiaeKraeLesLkelrelsddLakqleelaekletlsdgtes	1		8999*******************************************96		233328003	AAP_00836	DASH complex, subunit Dad2	27
results	AACERI_AaceriADR217C	AACERI_AaceriADR217C	AGO12691	PF08654.10	1	15533108628945 566037	1	AaceriADR217Cp	7.8e-30	http://ensemblgenomes.org/id/AACERI_AaceriADR217C	3	Eukaryota	1	1	13	1	1	Ascomycota	-85.9865	116.3	240190769	Ashbya aceri	566037	http://www.uniprot.org/taxonomy/	0.454545	45	111	120	107	0.929293	92	EDVYQSKKSELLYLQKVTGLTDTLKVQLDELSKQVHQMHDNAECVSSVLKNWDSIMNSISQASLSLLQYTEndyevgawSNGERADADKEPPLPETLVRVNVANEPQ				8	Query	106	e+ +++K++eL +L++++ l+d+L+ ql+el++++++++d++e+V+svl+nWds+++sis+aslsll+y+e ++ ++ +++ke+plPetLVR++v++e +		eqkiaeKraeLesLkelrelsddLakqleelaekletlsdgtesVasvlanWdsvlrsislaslsllkyse........edeseeeeekeeplPetLVRipveeeee	1		66789************************************************************************9988899999999************99876		240190769	AACERI_AaceriADR217C	AaceriADR217Cp	4
results	AGOS_ADR217C	AGOS_ADR217C	AAS52137	PF08654.10	1	15533108628945 284811	0.6	DASH complex subunit DAD2 [Source:UniProtKB/Swiss-Prot;Acc:Q759Q6]	4.5e-30	http://ensemblgenomes.org/id/AGOS_ADR217C	3	Eukaryota	1	1	13	1	1	Ascomycota	-86.5381	117.1	239424972	Ashbya gossypii (strain ATCC 10895 / CBS 109.51 / FGSC 9923 / NRRL Y-1056)	284811	http://www.uniprot.org/taxonomy/	0.479167	46	111	120	104	0.958333	92	YQSKKSELLYLQKVTGLTDTLKAQLDELSKQVHQMHDNAECVSSVLKNWDSILNSISQATLSLLQYTEndyevgawSNGSRPEADKEPPLPETLVRVNVANESQ				11	Query	106	+++K++eL +L++++ l+d+L++ql+el++++++++d++e+V+svl+nWds+l+sis+a+lsll+y+e ++ s+ e++ke+plPetLVR++v++e++		iaeKraeLesLkelrelsddLakqleelaekletlsdgtesVasvlanWdsvlrsislaslsllkyse........edeseeeeekeeplPetLVRipveeeee	1		789*************************************************************************999*********************9986		239424972	AGOS_ADR217C	DASH complex subunit DAD2 [Source:UniProtKB/Swiss-Prot;Acc:Q759Q6]	7
results	BO66DRAFT_416406	BO66DRAFT_416406	RAH63800	PF08654.10	0	15533108628945 1448322	0	hypothetical protein	2.4e-26	http://ensemblgenomes.org/id/BO66DRAFT_416406	3	Eukaryota	1	1	13	1	1	Ascomycota	-77.9787	105.1	234158332	Aspergillus aculeatinus CBS 121060 (GCA_003184765)	1448322	http://www.uniprot.org/taxonomy/	0.49505	50	139	120	104	0.841584	85	QSSALAARIASKKAELENLRQLRDMSCALAEQMQALEIKIGTLRDGTEAVACVLANWDNVLRAISMASVNPVSLGF---AGKSDPNNPQLPATLVRVPAESQDA				3	Query	106	qssal+++ia+K+aeLe+L++lr++s +La+q+++l+ k+ tl+dgte+Va vlanWd+vlr+is+as + + + + + ++++lP tLVR+p e +++		qssaleqkiaeKraeLesLkelrelsddLakqleelaekletlsdgtesVasvlanWdsvlrsislaslsllkyseedeseeeeekeeplPetLVRipveeeee	1		799******************************************************************9995444...3344455599**********99876		234158332	BO66DRAFT_416406	hypothetical protein	35
results	ASPACDRAFT_55726	ASPACDRAFT_55726	OJJ94622	PF08654.10	0	15533108628945 690307	0.1	hypothetical protein	8.2e-27	http://ensemblgenomes.org/id/ASPACDRAFT_55726	3	Eukaryota	1	1	13	1	1	Ascomycota	-79.0316	106.6	234583075	Aspergillus aculeatus ATCC 16872	690307	http://www.uniprot.org/taxonomy/	0.49505	50	129	120	104	0.841584	85	QSSALAARIASKKAELENLRQLRDMSGALAEQMQALEIKIGTLRDGTEAVACVLANWDNVLRAISMASVNPVSFGF---ASKSDPNNSQLPATLVRVPAESQDA				3	Query	106	qssal+++ia+K+aeLe+L++lr++s +La+q+++l+ k+ tl+dgte+Va vlanWd+vlr+is+as + + +++ + ++ +lP tLVR+p e +++		qssaleqkiaeKraeLesLkelrelsddLakqleelaekletlsdgtesVasvlanWdsvlrsislaslsllkyseedeseeeeekeeplPetLVRipveeeee	1		799******************************************************************9995444...3334444578**********99876		234583075	ASPACDRAFT_55726	hypothetical protein	25
results	AARAC_011686	AARAC_011686	PIG90296	PF08654.10	0	15533108628945 656916	0.2	DASH complex subunit DAD2	8.9e-29	http://ensemblgenomes.org/id/AARAC_011686	3	Eukaryota	1	1	13	1	1	Ascomycota	-83.5586	112.9	234571591	Aspergillus arachidicola	656916	http://www.uniprot.org/taxonomy/	0.509615	53	146	120	114	0.826923	86	QLSALAARIASKKAELDNLKQLREMSGALAMQMQVLEEKIGTLKDGTEAVACVLANWDNVLRSISMASTGAVTVQRptvqnpN--PLSED--DksvdTPMPATLVRIPADQAAS				3	Query	106	q sal+++ia+K+aeL++Lk+lre+s +La q++ l+ek+ tl+dgte+Va vlanWd+vlrsis+as++++ + + +e+ + +p+P tLVRip +++ +		qssaleqkiaeKraeLesLkelrelsddLakqleelaekletlsdgtesVasvlanWdsvlrsislaslsllkyse......edeseeeeeke....eplPetLVRipveeeee	1		56899*******************************************************************77778864322..22222..23477************99875		234571591	AARAC_011686	DASH complex subunit DAD2	34
results	ABOM_012019	ABOM_012019	OGM39456	PF08654.10 PF08654.10	0	32395626350415 109264	2.6	hypothetical protein	4.2e-21	http://ensemblgenomes.org/id/ABOM_012019	3	Eukaryota	2	2	13	2	2	Ascomycota	-65.8836	88.2	233816646	Aspergillus bombycis	109264	http://www.uniprot.org/taxonomy/	0.604167	29	188	120	48	0.916667	44	QSSALAARIASKKAELDNLKQLREMSGALAMQMQVLEEKIGTLKDGTE				3	Query	50	qssal+++ia+K+aeL++Lk+lre+s +La q++ l+ek+ tl+dgte		qssaleqkiaeKraeLesLkelrelsddLakqleelaekletlsdgte	1		899********************************************9		233816646	ABOM_012019	hypothetical protein	31
results	ABOM_012019	ABOM_012019	OGM39456	PF08654.10 PF08654.10	0	32395626350415 109264	2.6	hypothetical protein	4.2e-21	http://ensemblgenomes.org/id/ABOM_012019	3	Eukaryota	2	2	13	2	2	Ascomycota	-65.8836	88.2	233816646	Aspergillus bombycis	109264	http://www.uniprot.org/taxonomy/	0.472727	26	188	120	61	0.763636	42	AVACVLANWDNVLRSISMASTEAVIVQRpiaqSTNILSEDDKTvdSRIPATLVRIPAEAVT				51	Query	105	+Va vlanWd+vlrsis+as++++ + +++ +e++k +P tLVRip e +		sVasvlanWdsvlrsislaslsllkyse....edeseeeeeke..eplPetLVRipveeee	1		8**********************966667765333333333336699*********98765		233816646	ABOM_012019	hypothetical protein	125
results	ASPBRDRAFT_194992	ASPBRDRAFT_194992	OJJ74113	PF08654.10	1	15533108628945 767769	0.8	hypothetical protein	4.5e-29	http://ensemblgenomes.org/id/ASPBRDRAFT_194992	3	Eukaryota	1	1	13	1	1	Ascomycota	-84.2373	113.9	234609790	Aspergillus brasiliensis (strain CBS 101740 / IMI 381727 / IBT 21946)	767769	http://www.uniprot.org/taxonomy/	0.518868	55	117	120	113	0.886792	94	MSqqQSSVLASRIAAKRAELDNLRQLRDMSAALALQMQALQDKLGTLKDGTEAVACVLANWDNVLRAISMASTKAANLNLpteltSDSTIQKPSNDSPMPATLVRIPVPRQAE				1	Query	106	Ms qss l+++ia+KraeL++L++lr++s++La q+++l++kl tl+dgte+Va vlanWd+vlr+is+as+++++ + +d++ ++ +++ p+P tLVRipv ++ e		Ms..qssaleqkiaeKraeLesLkelrelsddLakqleelaekletlsdgtesVasvlanWdsvlrsislaslsllkyse.....edeseeeeekeeplPetLVRipveeeee	1		555578999****************************************************************99965557778888888888889***********987765		234609790	ASPBRDRAFT_194992	hypothetical protein	1
results	BO95DRAFT_134289	BO95DRAFT_134289	RAH45532	PF08654.10	0	15533108628945 1450534	0	hypothetical protein	2.3e-26	http://ensemblgenomes.org/id/BO95DRAFT_134289	3	Eukaryota	1	1	13	1	1	Ascomycota	-77.9821	105.1	234192873	Aspergillus brunneoviolaceus CBS 621.78 (GCA_003184695)	1450534	http://www.uniprot.org/taxonomy/	0.485149	49	129	120	104	0.851485	86	QSSALAARIASKKAELENLRQLRDMSCALAEQMQALEIKIGSLRDGTEAVACVLANWDNVLRAISMASVNPVSLGF---ASKSDPNNPQLPATLVRVPAESQDA				3	Query	106	qssal+++ia+K+aeLe+L++lr++s +La+q+++l+ k+ +l+dgte+Va vlanWd+vlr+is+as + + +++ + ++++lP tLVR+p e +++		qssaleqkiaeKraeLesLkelrelsddLakqleelaekletlsdgtesVasvlanWdsvlrsislaslsllkyseedeseeeeekeeplPetLVRipveeeee	1		799******************************************************************9994444...3444555699**********99876		234192873	BO95DRAFT_134289	hypothetical protein	25
results	ASPCAL14505	ASPCAL14505	CEL11403	PF08654.10	0	15533108628945 454130	0.9	hypothetical protein	1.3e-30	http://ensemblgenomes.org/id/ASPCAL14505	3	Eukaryota	1	1	13	1	1	Ascomycota	-87.78	118.8	234457226	Aspergillus calidoustus	454130	http://www.uniprot.org/taxonomy/	0.519231	54	144	120	114	0.875	91	QSSALAARIASKKAELDNLIQLRDMSQALATQMEALQSKLETLKDGTESVACVLANWDNVLRAITMASTKLTTVKGvpneetN----SGDKNNlssdPSLPATLVRIPAAEQNQ				3	Query	106	qssal+++ia+K+aeL++L +lr++s++La+q+e+l++kletl+dgtesVa vlanWd+vlr+i++as++l+ + + + ++++ + lP tLVRip +e+++		qssaleqkiaeKraeLesLkelrelsddLakqleelaekletlsdgtesVasvlanWdsvlrsislaslsllkyse......edeseeeeeke....eplPetLVRipveeeee	1		799*********************************************************************87777743322....3333335666************99987		234457226	ASPCAL14505	hypothetical protein	31
results	P168DRAFT_217355	P168DRAFT_217355	PKY00961	PF08654.10	0	15533108628945 1392248	0	hypothetical protein	1.2e-26	http://ensemblgenomes.org/id/P168DRAFT_217355	3	Eukaryota	1	1	13	1	1	Ascomycota	-78.6127	106	233977791	Aspergillus campestris IBT 28561	1392248	http://www.uniprot.org/taxonomy/	0.49	49	139	120	109	0.85	85	QSTALASRIAAKQAELDNLKQLRDMSASLAVQMQTLESKLGTLKDGTEAVACVLANWDNVLRAIGMASTNVAHTKGttgqaSGAGPK----DgtsdGPMPATLVRIPEA				3	Query	102	qs+al+++ia+K+aeL++Lk+lr++s++La q+++l++kl tl+dgte+Va vlanWd+vlr+i +as+++++++ + + + + p+P tLVRip +		qssaleqkiaeKraeLesLkelrelsddLakqleelaekletlsdgtesVasvlanWdsvlrsislaslsllkyse.....edeseeeeeke....eplPetLVRipve	1		799*********************************************************************887766554222233....133459*********965		233977791	P168DRAFT_217355	hypothetical protein	34
results	BDW47DRAFT_111875	BDW47DRAFT_111875	PLB34568	PF08654.10	0	15533108628945 41067	0.1	DASH complex subunit Dad2-domain-containing protein	5.7e-28	http://ensemblgenomes.org/id/BDW47DRAFT_111875	3	Eukaryota	1	1	13	1	1	Ascomycota	-81.7022	110.3	234416359	Aspergillus candidus	41067	http://www.uniprot.org/taxonomy/	0.471698	50	146	120	115	0.858491	91	QSTALASRIAAKQAELDNLKQLRDMSASLAVQMQTLESKLGTLKDGTEAVACVLANWDNVLRAIGMASTNVAHTKGttgqaSGAGPK----DgtsdGPMPATLVRIPEAQQNASN				3	Query	108	qs+al+++ia+K+aeL++Lk+lr++s++La q+++l++kl tl+dgte+Va vlanWd+vlr+i +as+++++++ + + + + p+P tLVRip +++++s+		qssaleqkiaeKraeLesLkelrelsddLakqleelaekletlsdgtesVasvlanWdsvlrsislaslsllkyse.....edeseeeeeke....eplPetLVRipveeeeese	1		799*********************************************************************887766554222233....133459************999864		234416359	BDW47DRAFT_111875	DASH complex subunit Dad2-domain-containing protein	34
results	ASPCADRAFT_203094	ASPCADRAFT_203094	OOG01218	PF08654.10	1	15533108628945 602072	0.1	hypothetical protein	1.2e-26	http://ensemblgenomes.org/id/ASPCADRAFT_203094	3	Eukaryota	1	1	13	1	1	Ascomycota	-78.6201	106	234568779	Aspergillus carbonarius (strain ITEM 5010)	602072	http://www.uniprot.org/taxonomy/	0.5	52	145	120	109	0.865385	90	QSSILATRIASKRAELDNLRQLCDMSEALASQMQALQGKIGTLKDGTEAIAYVLANWDNVLRAISMASTKAAGLEFptEHRSNSTVRKApdcSPIPATLVRIPVAKQEK				3	Query	106	qss l+++ia+KraeL++L++l ++s++La+q+++l+ k+ tl+dgte++a vlanWd+vlr+is+as++++ + e +s++ +k p+P tLVRipv+++e+		qssaleqkiaeKraeLesLkelrelsddLakqleelaekletlsdgtesVasvlanWdsvlrsislaslsllkyse..edeseeeeeke...eplPetLVRipveeeee	1		788899***************************************************************99844335423333333333678*************9986		234568779	ASPCADRAFT_203094	hypothetical protein	33
results	ACLA_026770	ACLA_026770	EAW07955	PF08654.10	0	15533108628945 344612	1.7	predicted protein	1.6e-27	http://ensemblgenomes.org/id/ACLA_026770	3	Eukaryota	1	1	13	1	1	Ascomycota	-80.66	108.9	234374390	Aspergillus clavatus (strain ATCC 1007 / CBS 513.65 / DSM 816 / NCTC 3887 / NRRL 1)	344612	http://www.uniprot.org/taxonomy/	0.475728	49	145	120	108	0.864078	89	QSTVLALRIESKKAELANLKQLREMSDVLSKQMQALETKIGTLKDGTEAVACVLANWDNVLRAINMASSKTADLKSsTEHSLSQTDSDkaidRNLPATLVRIPAKQPG				3	Query	105	qs+ l+ +i++K+aeL++Lk+lre+sd L kq+++l++k+ tl+dgte+Va vlanWd+vlr+i++as++++ ++ +++s ++++++ + lP tLVRip ++		qssaleqkiaeKraeLesLkelrelsddLakqleelaekletlsdgtesVasvlanWdsvlrsislaslsllkyse.edeseeeeeke....eplPetLVRipveeee	1		6888999***************************************************************99766642333333333357889**********99865		234374390	ACLA_026770	predicted protein	34
results	BO71DRAFT_136079	BO71DRAFT_136079	PYH88471	PF08654.10	0	15533108628945 1448320	0.3	hypothetical protein	5.7e-27	http://ensemblgenomes.org/id/BO71DRAFT_136079	3	Eukaryota	1	1	13	1	1	Ascomycota	-79.3975	107.1	234141638	Aspergillus ellipticus CBS 707.79	1448320	http://www.uniprot.org/taxonomy/	0.485437	50	147	120	108	0.864078	89	QSSILASRIASKKAELDNLKQLRDMSSALALQMQALENKIGTLKDGTQAVAYVLANWDNVLRAISMASSKAGglKTSTelpSDTESRAMHDNLSMPATLVRIPAGKQP				3	Query	105	qss l+++ia+K+aeL++Lk+lr++s++La q+++l++k+ tl+dgt++Va vlanWd+vlr+is+as+++ k+s +d++++ +++ +P tLVRip ++		qssaleqkiaeKraeLesLkelrelsddLakqleelaekletlsdgtesVasvlanWdsvlrsislaslsll..kyse...edeseeeeekeeplPetLVRipveeee	1		788899**************************************************************998733444478866666666667***********98875		234141638	BO71DRAFT_136079	hypothetical protein	34
results	BO83DRAFT_101865	BO83DRAFT_101865	PWY67492	PF08654.10	1	15533108628945 1448314	0.4	hypothetical protein	3.4e-29	http://ensemblgenomes.org/id/BO83DRAFT_101865	3	Eukaryota	1	1	13	1	1	Ascomycota	-84.5317	114.3	234097051	Aspergillus eucalypticola (strain CBS 122712 / IBT 29274)	1448314	http://www.uniprot.org/taxonomy/	0.519231	54	147	120	109	0.894231	93	QSSVLASRIAAKRAELDNLRQLRDMSAALASQMQALQDKLGTLKDGTEAVACVLANWDNVLRAISMASTKAANLNSpMEHTPDSTTKRlpngSPMPATLVRIPVPKQEE				3	Query	106	qss l+++ia+KraeL++L++lr++s++La+q+++l++kl tl+dgte+Va vlanWd+vlr+is+as+++++ ++ +++ + ++k p+P tLVRipv ++ee		qssaleqkiaeKraeLesLkelrelsddLakqleelaekletlsdgtesVasvlanWdsvlrsislaslsllkyse.edeseeeeeke....eplPetLVRipveeeee	1		78999*******************************************************************88887445555555556788************99886		234097051	BO83DRAFT_101865	hypothetical protein	35
results	AFLA70_550g000401	AFLA70_550g000401	KOC17479	PF08654.10	0	15533108628945 1392242	0.4	DASH complex subunit DAD2	1.5e-28	http://ensemblgenomes.org/id/AFLA70_550g000401	3	Eukaryota	1	1	13	1	1	Ascomycota	-83.0333	112.2	233969107	Aspergillus flavus (strain ATCC MYA-384 / AF70)	1392242	http://www.uniprot.org/taxonomy/	0.514563	53	146	120	111	0.834951	86	LSALAARIASKKAELDNLKQLREMSGALAMQMQVLEEKIGTLKDGTEAVACVLANWDNVLRSISMASTEAVTVQRptvqnpNTLSEGDK--SvdTPMPATLVRIPADQAAS				4	Query	106	sal+++ia+K+aeL++Lk+lre+s +La q++ l+ek+ tl+dgte+Va vlanWd+vlrsis+as++++ + ++ se ++ +p+P tLVRip +++ +		ssaleqkiaeKraeLesLkelrelsddLakqleelaekletlsdgtesVasvlanWdsvlrsislaslsllkyse......edeseeeeeke..eplPetLVRipveeeee	1		5799*******************************************************************877788754433333333..266************99875		233969107	AFLA70_550g000401	DASH complex subunit DAD2	35
results	ASPGLDRAFT_47825	ASPGLDRAFT_47825	OJJ83294	PF08654.10	0	15533108628945 1160497	0.1	hypothetical protein	2.5e-27	http://ensemblgenomes.org/id/ASPGLDRAFT_47825	3	Eukaryota	1	1	13	1	1	Ascomycota	-80.2216	108.2	233845364	Aspergillus glaucus CBS 516.65	1160497	http://www.uniprot.org/taxonomy/	0.538462	56	142	120	108	0.875	91	QSSALAIRIASKKAELENLRHLRDLSAILATQMQTLESKIGTLNDGTgGSVACVLANWDNVLRAISMASSKAVDLKDpanSSEDVGDSQAETPLPATLVRIPAESQEK				3	Query	106	qssal+ +ia+K+aeLe+L++lr+ls+ La+q+++l++k+ tl+dgt sVa vlanWd+vlr+is+as++++ ++ + e+ ++++e+plP tLVRip e +e+		qssaleqkiaeKraeLesLkelrelsddLakqleelaekletlsdgt.esVasvlanWdsvlrsislaslsllkyse...edeseeeeekeeplPetLVRipveeeee	1		799*******************************************9459**********************9777764344444455556************99886		233845364	ASPGLDRAFT_47825	hypothetical protein	32
results	BO70DRAFT_366934	BO70DRAFT_366934	PWY64711	PF08654.10	1	15533108628945 1448321	0.4	hypothetical protein	2e-25	http://ensemblgenomes.org/id/BO70DRAFT_366934	3	Eukaryota	1	1	13	1	1	Ascomycota	-75.8632	102.1	234151565	Aspergillus heteromorphus CBS 117.55	1448321	http://www.uniprot.org/taxonomy/	0.461538	48	146	120	109	0.836538	87	QSSLLASRIALKRAELDNLRQLCEMSGTLALQMQALENKIGTLKDGAQAVACVLANWDNVLRAINMASSKAVGLNTqtgltLDPANKNMHQTSSMPATLVRIPVSQQEK				3	Query	106	qss l+++ia KraeL++L++l e+s +La q+++l++k+ tl+dg+++Va vlanWd+vlr+i++as++++ + d ++++ ++ +P tLVRipv+++e+		qssaleqkiaeKraeLesLkelrelsddLakqleelaekletlsdgtesVasvlanWdsvlrsislaslsllkyse.....edeseeeeekeeplPetLVRipveeeee	1		688899***************************************************************999554456899677778888889************9986		234151565	BO70DRAFT_366934	hypothetical protein	34
results	BP00DRAFT_102973	BP00DRAFT_102973	PYI33781	PF08654.10	0	15533108628945 1450541	0.1	hypothetical protein	2.2e-27	http://ensemblgenomes.org/id/BP00DRAFT_102973	3	Eukaryota	1	1	13	1	1	Ascomycota	-80.361	108.4	234246242	Aspergillus indologenus CBS 114.80	1450541	http://www.uniprot.org/taxonomy/	0.49505	50	126	120	104	0.871287	88	QSSALATRIASKKAELENLRQLRDMSGALAEQMQALEIKIGTLRDGTEAVACVLANWDNVLRAISMASVNPVTPGS---ASKSDLNNPQLPATLVRVPAESHDA				3	Query	106	qssal+++ia+K+aeLe+L++lr++s +La+q+++l+ k+ tl+dgte+Va vlanWd+vlr+is+as + + + + +++ + ++++lP tLVR+p e +++		qssaleqkiaeKraeLesLkelrelsddLakqleelaekletlsdgtesVasvlanWdsvlrsislaslsllkyseedeseeeeekeeplPetLVRipveeeee	1		799*******************************************************************997766...3444455599*********998876		234246242	BP00DRAFT_102973	hypothetical protein	22
results	BO86DRAFT_104659	BO86DRAFT_104659	RAH81028	PF08654.10	0	15533108628945 1448312	0.2	hypothetical protein	1.4e-27	http://ensemblgenomes.org/id/BO86DRAFT_104659	3	Eukaryota	1	1	13	1	1	Ascomycota	-80.7996	109.1	234067208	Aspergillus japonicus CBS 114.51 (GCA_003184785)	1448312	http://www.uniprot.org/taxonomy/	0.485149	49	126	120	104	0.881188	89	QSSALAARIASKKAELENLRQLRDMSGALAEQMQALEIKIATLRDGTEAVACVLANWDNVLRAISMASVNPVTPRS---ASKSDLNNPQLPATLIRVPAESHDA				3	Query	106	qssal+++ia+K+aeLe+L++lr++s +La+q+++l+ k++tl+dgte+Va vlanWd+vlr+is+as + + + + +++ + ++++lP tL+R+p e +++		qssaleqkiaeKraeLesLkelrelsddLakqleelaekletlsdgtesVasvlanWdsvlrsislaslsllkyseedeseeeeekeeplPetLVRipveeeee	1		799*******************************************************************997777...3444455599*********998876		234067208	BO86DRAFT_104659	hypothetical protein	22
results	BO96DRAFT_57410	BO96DRAFT_57410	PYH56404	PF08654.10	1	15533108628945 1450533	0.2	DASH complex subunit DAD2	8e-28	http://ensemblgenomes.org/id/BO96DRAFT_57410	3	Eukaryota	1	1	13	1	1	Ascomycota	-81.3609	109.8	234173929	Aspergillus lacticoffeatus (strain CBS 101883)	1450533	http://www.uniprot.org/taxonomy/	0.509615	53	147	120	109	0.865385	90	QSSVLATRIAAKRAELDNLRQLRDMSAALALQMQALQGKLGTLKDGTEAVACVLANWDNVLRAINMASTKAANLTLplehtPDSTTQKPPNDSPMPATLVRIPVLRQEE				3	Query	106	qss l+++ia+KraeL++L++lr++s++La q+++l+ kl tl+dgte+Va vlanWd+vlr+i++as+++++ + d++ ++ ++ p+P tLVRipv ++ee		qssaleqkiaeKraeLesLkelrelsddLakqleelaekletlsdgtesVasvlanWdsvlrsislaslsllkyse.....edeseeeeekeeplPetLVRipveeeee	1		78999******************************************************************988878866544555555566***********987765		234173929	BO96DRAFT_57410	DASH complex subunit DAD2	35
results	RIB2604_02900070	RIB2604_02900070	GAT29140	PF08654.10	0	15533108628945 1069201	0.5	hypothetical protein	8.7e-09	http://ensemblgenomes.org/id/RIB2604_02900070	3	Eukaryota	1	1	13	1	1	Ascomycota	-37.5254	48.4	233802066	Aspergillus luchuensis	1069201	http://www.uniprot.org/taxonomy/	0.54	27	174	120	50	0.94	47	QSSVLASRIAAKRAELDNLRQLRDMSAALASQMQALQDKLGTLKDGTEAT				3	Query	52	qss l+++ia+KraeL++L++lr++s++La+q+++l++kl tl+dgte+		qssaleqkiaeKraeLesLkelrelsddLakqleelaekletlsdgtesV	1		78999*******************************************85		233802066	RIB2604_02900070	hypothetical protein	35
results	ASPFODRAFT_58799	ASPFODRAFT_58799	OJZ87921	PF08654.10	1	15533108628945 1137211	0.5	hypothetical protein	3.9e-29	http://ensemblgenomes.org/id/ASPFODRAFT_58799	3	Eukaryota	1	1	13	1	1	Ascomycota	-84.3858	114.1	233837818	Aspergillus luchuensis (strain CBS 106.47)	1137211	http://www.uniprot.org/taxonomy/	0.519231	54	147	120	109	0.894231	93	QSSVLASRIAAKRAELDNLRQLRDMSAALASQMQALQDKLGTLKDGTEAVACVLANWDNVLRAISMASTKAANLNPlMEHTPDSTTKRlpngSPMPATLVRIPVSKQEE				3	Query	106	qss l+++ia+KraeL++L++lr++s++La+q+++l++kl tl+dgte+Va vlanWd+vlr+is+as+++++ + +++ + ++k p+P tLVRipv+++ee		qssaleqkiaeKraeLesLkelrelsddLakqleelaekletlsdgtesVasvlanWdsvlrsislaslsllkyse.edeseeeeeke....eplPetLVRipveeeee	1		78999******************************************************************977667445555555556778*************9987		233837818	ASPFODRAFT_58799	hypothetical protein	35
results	BO87DRAFT_319495	BO87DRAFT_319495	PYH29545	PF08654.10	1	15533108628945 1448310	0.4	hypothetical protein	1.1e-27	http://ensemblgenomes.org/id/BO87DRAFT_319495	3	Eukaryota	1	1	13	1	1	Ascomycota	-81.0369	109.4	234038106	Aspergillus neoniger (strain CBS 115656)	1448310	http://www.uniprot.org/taxonomy/	0.519231	54	147	120	109	0.875	91	QSSVLASRIAAKRAELENLRQLRDMSAALASQMQVLQDKLGTLKDGTEAFACVLANWDNVLRAISMASTKAANLNLpMEHTPDSTTKRlpngSPMPATLVRIPVSKQEE				3	Query	106	qss l+++ia+KraeLe+L++lr++s++La+q++ l++kl tl+dgte+ a vlanWd+vlr+is+as+++++ + +++ + ++k p+P tLVRipv+++ee		qssaleqkiaeKraeLesLkelrelsddLakqleelaekletlsdgtesVasvlanWdsvlrsislaslsllkyse.edeseeeeeke....eplPetLVRipveeeee	1		78999*****************************************************************9966657445555555556778*************9987		234038106	BO87DRAFT_319495	hypothetical protein	35
results	ABL_04052	ABL_04052	GAQ41293	PF08654.10	1	15533108628945 5061	0.5	hypothetical protein AKAW_05701	4.7e-29	http://ensemblgenomes.org/id/ABL_04052	3	Eukaryota	1	1	13	1	1	Ascomycota	-84.1912	113.8	234504395	Aspergillus niger	5061	http://www.uniprot.org/taxonomy/	0.519231	54	147	120	109	0.894231	93	QSSVLASRIAAKRAELDNLRQLRDMSAALASQMQALQDKLGTLKDGTEAVACVLANWDNVLRAISMASTKAANLNLpMEHTPDSTTKRlpngSPMPATLVRIPVSKQEE				3	Query	106	qss l+++ia+KraeL++L++lr++s++La+q+++l++kl tl+dgte+Va vlanWd+vlr+is+as+++++ + +++ + ++k p+P tLVRipv+++ee		qssaleqkiaeKraeLesLkelrelsddLakqleelaekletlsdgtesVasvlanWdsvlrsislaslsllkyse.edeseeeeeke....eplPetLVRipveeeee	1		78999*****************************************************************9966657445555555556778*************9987		234504395	ABL_04052	hypothetical protein AKAW_05701	35
results	ATCC64974_106320	ATCC64974_106320	SPB53030	PF08654.10	1	15533108628945 5061	0.1		1.7e-27	http://ensemblgenomes.org/id/ATCC64974_106320	3	Eukaryota	1	1	13	1	1	Ascomycota	-80.6188	108.8	234484725	Aspergillus niger	5061	http://www.uniprot.org/taxonomy/	0.5	52	146	120	109	0.865385	90	QQSVLATRIAAKRAELDNLRQLRDMSAALALQMQALQGKLGTLKDGTEAVACVLANWDNVLRAINMASTKAANLTLplehtPDSTTQKPPNDSPMPATLVRIPVLRQEE				3	Query	106	q+s l+++ia+KraeL++L++lr++s++La q+++l+ kl tl+dgte+Va vlanWd+vlr+i++as+++++ + d++ ++ ++ p+P tLVRipv ++ee		qssaleqkiaeKraeLesLkelrelsddLakqleelaekletlsdgtesVasvlanWdsvlrsislaslsllkyse.....edeseeeeekeeplPetLVRipveeeee	1		5677999****************************************************************988878866544555555566***********987765		234484725	ATCC64974_106320		34
results	An08g00100	An08g00100	CAK39769	PF08654.10	0	15533108628945 5061	0.5		2.4e-21	http://ensemblgenomes.org/id/An08g00100	3	Eukaryota	1	1	13	1	1	Ascomycota	-66.4476	88.9	234518802	Aspergillus niger	5061	http://www.uniprot.org/taxonomy/	0.585714	41	107	120	70	0.928571	65	QSSVLATRIAAKRAELDNLRQLRDMSAALALQMQALQGKLGTLKDGTEAVACVLANWDNVLRAINMASSK				3	Query	72	qss l+++ia+KraeL++L++lr++s++La q+++l+ kl tl+dgte+Va vlanWd+vlr+i++as++		qssaleqkiaeKraeLesLkelrelsddLakqleelaekletlsdgtesVasvlanWdsvlrsislasls	1		78999***************************************************************87		234518802	An08g00100		35
results	ASPNIDRAFT_176332	ASPNIDRAFT_176332	EHA17715	PF08654.10	0	15533108628945 380704	1	hypothetical protein	6.5e-21	http://ensemblgenomes.org/id/ASPNIDRAFT_176332	3	Eukaryota	1	1	13	1	1	Ascomycota	-65.4498	87.5	234384812	Aspergillus niger (strain ATCC 1015 / CBS 113.46 / FGSC A1144 / LSHB Ac4 / NCTC 3858a / NRRL 328 / USDA 3528.7)	380704	http://www.uniprot.org/taxonomy/	0.571429	40	97	120	70	0.928571	65	QQSVLATRIAAKRAELDNLRQLRDMSAALALQMQALQGKLGTLKDGTEAVACVLANWDNVLRAINMASSK				3	Query	72	q+s l+++ia+KraeL++L++lr++s++La q+++l+ kl tl+dgte+Va vlanWd+vlr+i++as++		qssaleqkiaeKraeLesLkelrelsddLakqleelaekletlsdgtesVasvlanWdsvlrsislasls	1		5677999*************************************************************87		234384812	ASPNIDRAFT_176332	hypothetical protein	25
results	ANOM_006817	ANOM_006817	KNG84481	PF08654.10	0	15533108628945 1509407	0.3	DASH complex subunit DAD2	2.2e-28	http://ensemblgenomes.org/id/ANOM_006817	3	Eukaryota	1	1	13	1	1	Ascomycota	-82.658	111.7	234272736	Aspergillus nomius NRRL 13137	1509407	http://www.uniprot.org/taxonomy/	0.529412	54	144	120	110	0.833333	85	QSSALAARIASKKAELDNLKQLHEMSGALAMQMQVLEEKIGTLKDGTEAVACVLANWDNVLRSISMASTEAVTVQRpitqN--TNTLSEDDkavdYPMPATLVRIPAEAV				3	Query	104	qssal+++ia+K+aeL++Lk+l e+s +La q++ l+ek+ tl+dgte+Va vlanWd+vlrsis+as++++ + + +++ +e++ p+P tLVRip e		qssaleqkiaeKraeLesLkelrelsddLakqleelaekletlsdgtesVasvlanWdsvlrsislaslsllkyse....edeseeeeeke....eplPetLVRipveee	1		89**********************************************************************888899642..3333333335889**********9875		234272736	ANOM_006817	DASH complex subunit DAD2	33
results	P174DRAFT_441788	P174DRAFT_441788	PKX94494	PF08654.10	1	15533108628945 1392255	1.8	hypothetical protein	1.1e-25	http://ensemblgenomes.org/id/P174DRAFT_441788	3	Eukaryota	1	1	13	1	1	Ascomycota	-76.4681	103	234001408	Aspergillus novofumigatus IBT 16806	1392255	http://www.uniprot.org/taxonomy/	0.5	52	147	120	111	0.817308	85	QSFALSSRIVSKKAELENLMRLRDLSGVMAMQMQVLETKIGTLKDGTEAVACVLANWDNVIRAIGMASTKAAASIStkDESSSVETD-HnlmveRRLPATLVRIPVEERER				3	Query	106	qs al ++i +K+aeLe+L +lr+ls +a q++ l++k+ tl+dgte+Va vlanWd+v+r+i +as++++ + + +++s+ e++ + + lP tLVRipvee e		qssaleqkiaeKraeLesLkelrelsddLakqleelaekletlsdgtesVasvlanWdsvlrsislaslsllkyse..edeseeeeeke.....eplPetLVRipveeeee	1		677899*****************************************************************9776653333444444.359999************99875		234001408	P174DRAFT_441788	hypothetical protein	35
results	AOCH_005360	AOCH_005360	KKK20008	PF08654.10	0	15533108628945 138278	3.7	hypothetical protein	3.4e-32	http://ensemblgenomes.org/id/AOCH_005360	3	Eukaryota	1	1	13	1	1	Ascomycota	-91.4236	123.9	233950902	Aspergillus ochraceoroseus	138278	http://www.uniprot.org/taxonomy/	0.514019	55	143	120	111	0.934579	100	QSSALAARIASKKAELENLHQLRDMSNALATQMETLQSKLETLKDGTEAVACVLANWDNVLRAITMASTKFTALQAeENDTNDNSQDEaakPRLPSTLVRIPATQQEKHKD				3	Query	109	qssal+++ia+K+aeLe+L++lr++s++La+q+e+l++kletl+dgte+Va vlanWd+vlr+i++as++ + ++ e+++++++++e + lP tLVRip +++e++++		qssaleqkiaeKraeLesLkelrelsddLakqleelaekletlsdgtesVasvlanWdsvlrsislaslsllkyse.edeseeeeeke...eplPetLVRipveeeeesea	1		899******************************************************************998665532333333333356799************998543		233950902	AOCH_005360	hypothetical protein	30
results	P175DRAFT_0433365	P175DRAFT_0433365	PTU22369	PF08654.10	0	15533108628945 1392256	3.7	hypothetical protein	3.4e-32	http://ensemblgenomes.org/id/P175DRAFT_0433365	3	Eukaryota	1	1	13	1	1	Ascomycota	-91.4236	123.9	234013707	Aspergillus ochraceoroseus IBT 24754	1392256	http://www.uniprot.org/taxonomy/	0.514019	55	143	120	111	0.934579	100	QSSALAARIASKKAELENLHQLRDMSNALATQMETLQSKLETLKDGTEAVACVLANWDNVLRAITMASTKFTALQAeENDTNDNSQDEaakPRLPSTLVRIPATQQEKHKD				3	Query	109	qssal+++ia+K+aeLe+L++lr++s++La+q+e+l++kletl+dgte+Va vlanWd+vlr+i++as++ + ++ e+++++++++e + lP tLVRip +++e++++		qssaleqkiaeKraeLesLkelrelsddLakqleelaekletlsdgtesVasvlanWdsvlrsislaslsllkyse.edeseeeeeke...eplPetLVRipveeeeesea	1		899******************************************************************998665532333333333356799************998543		234013707	P175DRAFT_0433365	hypothetical protein	30
results	Ao3042_04445	Ao3042_04445	EIT79068	PF08654.10	0	15533108628945 1160506	0.5	hypothetical protein	8.6e-29	http://ensemblgenomes.org/id/Ao3042_04445	3	Eukaryota	1	1	13	1	1	Ascomycota	-83.5942	113	233856386	Aspergillus oryzae (strain 3.042)	1160506	http://www.uniprot.org/taxonomy/	0.514563	53	146	120	111	0.84466	87	LSALAARIASKKAELDNLKQLREMSGALAMQMQVLEEKIGTLKDGTEAVACVLANWDNVLRSISMASTEAVNVQRptvqnpNTLSEGDK--SvdTPMPATLVRIPADQAAS				4	Query	106	sal+++ia+K+aeL++Lk+lre+s +La q++ l+ek+ tl+dgte+Va vlanWd+vlrsis+as+++++ + ++ se ++ +p+P tLVRip +++ +		ssaleqkiaeKraeLesLkelrelsddLakqleelaekletlsdgtesVasvlanWdsvlrsislaslsllkyse......edeseeeeeke..eplPetLVRipveeeee	1		5799*******************************************************************988888754433333333..266************99875		233856386	Ao3042_04445	hypothetical protein	35
results	AO090005001648	AO090005001648	BAE56547	PF08654.10	0	15533108628945 510516	0.2		1.9e-21	http://ensemblgenomes.org/id/AO090005001648	3	Eukaryota	1	1	13	1	1	Ascomycota	-66.6783	89.3	234546141	Aspergillus oryzae (strain ATCC 42149 / RIB 40)	510516	http://www.uniprot.org/taxonomy/	0.628571	44	114	120	70	0.914286	64	QLSALAARIASKKAELDNLKQLREMSGALAMQMQVLEEKIGTLKDGTEAVACVLANWDNVLRSISMASSK				3	Query	72	q sal+++ia+K+aeL++Lk+lre+s +La q++ l+ek+ tl+dgte+Va vlanWd+vlrsis+as++		qssaleqkiaeKraeLesLkelrelsddLakqleelaekletlsdgtesVasvlanWdsvlrsislasls	1		56899**************************************************************986		234546141	AO090005001648		19
results	BO85DRAFT_435122	BO85DRAFT_435122	RAH60777	PF08654.10	1	15533108628945 1448313	0.5	hypothetical protein	3.9e-29	http://ensemblgenomes.org/id/BO85DRAFT_435122	3	Eukaryota	1	1	13	1	1	Ascomycota	-84.3858	114.1	234082844	Aspergillus piperis CBS 112811 (GCA_003184755)	1448313	http://www.uniprot.org/taxonomy/	0.519231	54	147	120	109	0.894231	93	QSSVLASRIAAKRAELDNLRQLRDMSAALASQMQALQDKLGTLKDGTEAVACVLANWDNVLRAISMASTKAANLNPlMEHTPDSTTKRlpngSPMPATLVRIPVSKQEE				3	Query	106	qss l+++ia+KraeL++L++lr++s++La+q+++l++kl tl+dgte+Va vlanWd+vlr+is+as+++++ + +++ + ++k p+P tLVRipv+++ee		qssaleqkiaeKraeLesLkelrelsddLakqleelaekletlsdgtesVasvlanWdsvlrsislaslsllkyse.edeseeeeeke....eplPetLVRipveeeee	1		78999******************************************************************977667445555555556778*************9987		234082844	BO85DRAFT_435122	hypothetical protein	35
results	ARAM_004382	ARAM_004382	KKK24393	PF08654.10	0	15533108628945 308745	3.7	hypothetical protein	3.4e-32	http://ensemblgenomes.org/id/ARAM_004382	3	Eukaryota	1	1	13	1	1	Ascomycota	-91.4236	123.9	234327200	Aspergillus rambellii	308745	http://www.uniprot.org/taxonomy/	0.514019	55	143	120	111	0.934579	100	QSSALAARIASKKAELENLHQLRDMSNALATQMETLQSKLETLKDGTEAVACVLANWDNVLRAITMASTKFTALQAeENDTNDNSQDEaakPRLPSTLVRIPATQQEKHKD				3	Query	109	qssal+++ia+K+aeLe+L++lr++s++La+q+e+l++kletl+dgte+Va vlanWd+vlr+i++as++ + ++ e+++++++++e + lP tLVRip +++e++++		qssaleqkiaeKraeLesLkelrelsddLakqleelaekletlsdgtesVasvlanWdsvlrsislaslsllkyse.edeseeeeeke...eplPetLVRipveeeeesea	1		899******************************************************************998665532333333333356799************998543		234327200	ARAM_004382	hypothetical protein	30
results	EURHEDRAFT_462099	EURHEDRAFT_462099	EYE92573	PF08654.10	0	15533108628945 1388766	0.5	hypothetical protein	5.5e-30	http://ensemblgenomes.org/id/EURHEDRAFT_462099	3	Eukaryota	1	1	13	1	1	Ascomycota	-86.3455	116.8	233953498	Aspergillus ruber CBS 135680	1388766	http://www.uniprot.org/taxonomy/	0.538462	56	141	120	107	0.884615	92	QSSALAIRIASKKAELENLRHLRDLSAILATQMQTLESKIGTLNDGTEAVACVLANWDNVLRAISMASSKAVDLKDsavSSEDVGDNQAETPLPATLVRIPAESQEK				3	Query	106	qssal+ +ia+K+aeLe+L++lr+ls+ La+q+++l++k+ tl+dgte+Va vlanWd+vlr+is+as++++ ++ + e+ ++++e+plP tLVRip e +e+		qssaleqkiaeKraeLesLkelrelsddLakqleelaekletlsdgtesVasvlanWdsvlrsislaslsllkyse...edeseeeeekeeplPetLVRipveeeee	1		799********************************************************************9777765644555556666************99886		233953498	EURHEDRAFT_462099	hypothetical protein	32
results	BP01DRAFT_380259	BP01DRAFT_380259	PYH47699	PF08654.10	0	15533108628945 1450539	0	hypothetical protein	5.7e-26	http://ensemblgenomes.org/id/BP01DRAFT_380259	3	Eukaryota	1	1	13	1	1	Ascomycota	-77.0929	103.9	234235322	Aspergillus saccharolyticus JOP 1030-1	1450539	http://www.uniprot.org/taxonomy/	0.49	49	129	120	103	0.83	83	SSVLAARIASKKAELENLRKLRDMSGVLAAQMEALEVKIGTLKDGTEAVACVLANWDNVLRAISMASVNPAGLGAT---SKSVPNNSQLPATLVRVPFENHRT				4	Query	106	ss l+++ia+K+aeLe+L++lr++s La+q+e+l+ k+ tl+dgte+Va vlanWd+vlr+is+as + + ++ ++ ++ +lP tLVR+p e++++		ssaleqkiaeKraeLesLkelrelsddLakqleelaekletlsdgtesVasvlanWdsvlrsislaslsllkyseedeseeeeekeeplPetLVRipveeeee	1		67899**************************************************************998866553...334444588**********99876		234235322	BP01DRAFT_380259	hypothetical protein	26
results	BO78DRAFT_164923	BO78DRAFT_164923	PYI04839	PF08654.10	1	15533108628945 1448318	0.4	hypothetical protein	1.1e-28	http://ensemblgenomes.org/id/BO78DRAFT_164923	3	Eukaryota	1	1	13	1	1	Ascomycota	-83.3377	112.6	234132891	Aspergillus sclerotiicarbonarius (strain CBS 121057 / IBT 28362)	1448318	http://www.uniprot.org/taxonomy/	0.504762	53	145	120	111	0.895238	94	QSSVLATRIASKRAELDNLRQLCDMSAALASQMQALQDKLGTLKDGTEAVACVLANWDNVLRAISMASTKAASL-EfptehmSNSSNRKAPDGSPMPATLVRVPVAKQEKS				3	Query	107	qss l+++ia+KraeL++L++l ++s++La+q+++l++kl tl+dgte+Va vlanWd+vlr+is+as++++ e +++s++++ + p+P tLVR+pv+++e+s		qssaleqkiaeKraeLesLkelrelsddLakqleelaekletlsdgtesVasvlanWdsvlrsislaslsllkyse......edeseeeeekeeplPetLVRipveeeees	1		78999****************************************************************99944.347655444444444444*************99875		234132891	BO78DRAFT_164923	hypothetical protein	33
results	BO94DRAFT_561439	BO94DRAFT_561439	PWY66153	PF08654.10	1	15533108628945 1450535	0.4	hypothetical protein	2.9e-28	http://ensemblgenomes.org/id/BO94DRAFT_561439	3	Eukaryota	1	1	13	1	1	Ascomycota	-82.3702	111.3	234198409	Aspergillus sclerotioniger CBS 115572	1450535	http://www.uniprot.org/taxonomy/	0.5	52	144	120	109	0.884615	92	QSSVLATRIASKRAELDNLRQLCDMSEALASQMKALQDKLVTLKDGTEAVACVLANWDNVLRAISMASTKAASMEYpaeyrSDSTTRKAPDGSPMPATLVRIPVAKQEK				3	Query	106	qss l+++ia+KraeL++L++l ++s++La+q+++l++kl tl+dgte+Va vlanWd+vlr+is+as++++ + +d++ +++ + p+P tLVRipv+++e+		qssaleqkiaeKraeLesLkelrelsddLakqleelaekletlsdgtesVasvlanWdsvlrsislaslsllkyse.....edeseeeeekeeplPetLVRipveeeee	1		78999****************************************************************99944446666555555555555************99875		234198409	BO94DRAFT_561439	hypothetical protein	33
results	P170DRAFT_431949	P170DRAFT_431949	PLB54317	PF08654.10	0	15533108628945 1392250	0.1	hypothetical protein	1.4e-28	http://ensemblgenomes.org/id/P170DRAFT_431949	3	Eukaryota	1	1	13	1	1	Ascomycota	-83.0955	112.3	233991522	Aspergillus steynii IBT 23096	1392250	http://www.uniprot.org/taxonomy/	0.490385	51	140	120	107	0.865385	90	QSSALTARIASKKSELDSLKQLRDMSSALAAQMQALENKLGTLKDGTEAIACVLANWDSVLQAINMASTKAAAVHEraaPGSDAETQDGVPAMPSILVRIPADQPEE				3	Query	106	qssal+++ia+K++eL+sLk+lr++s++La+q+++l++kl tl+dgte++a vlanWdsvl++i++as++++ e +++e ++ +++P LVRip ++ ee		qssaleqkiaeKraeLesLkelrelsddLakqleelaekletlsdgtesVasvlanWdsvlrsislaslsllkyse...edeseeeeekeeplPetLVRipveeeee	1		799*********************************************************************988855422333444444*************9886		233991522	P170DRAFT_431949	hypothetical protein	30
results	ASPSYDRAFT_37770	ASPSYDRAFT_37770	OJJ63247	PF08654.10	0	15533108628945 1036612	0.2	hypothetical protein	6.6e-10	http://ensemblgenomes.org/id/ASPSYDRAFT_37770	3	Eukaryota	1	1	13	1	1	Ascomycota	-40.1018	52	233773181	Aspergillus sydowii CBS 593.65	1036612	http://www.uniprot.org/taxonomy/	0.58	29	80	120	50	0.92	46	QSSVLAARIASKKAELDNLVQLRDMSNGLARQMEALRTKLETLKDGTEGV				3	Query	52	qss l+++ia+K+aeL++L +lr++s++La q+e+l +kletl+dgte+V		qssaleqkiaeKraeLesLkelrelsddLakqleelaekletlsdgtesV	1		78999*******************************************98		233773181	ASPSYDRAFT_37770	hypothetical protein	31
results	BDW42DRAFT_169920	BDW42DRAFT_169920	PLN80871	PF08654.10	0	15533108628945 482145	0	DASH complex subunit Dad2-domain-containing protein	4.5e-27	http://ensemblgenomes.org/id/BDW42DRAFT_169920	3	Eukaryota	1	1	13	1	1	Ascomycota	-79.6285	107.4	234464404	Aspergillus taichungensis	482145	http://www.uniprot.org/taxonomy/	0.47619	50	147	120	115	0.838095	88	QSTALASRIAAKQAELDNLKQLRDMSASLAVQMQTLESKLGTLKDGTEAVACVLANWDNVLRAIGMASTNVAHTKGtagqaSGAGP-----KggtsdCPMPATLVRIPEAQPDAS				3	Query	107	qs+al+++ia+K+aeL++Lk+lr++s++La q+++l++kl tl+dgte+Va vlanWd+vlr+i +as+++++++ + + + p+P tLVRip ++ ++s		qssaleqkiaeKraeLesLkelrelsddLakqleelaekletlsdgtesVasvlanWdsvlrsislaslsllkyse.....edeseeeeeke.....eplPetLVRipveeeees	1		899*********************************************************************77775554422222.....1344559**********9998775		234464404	BDW42DRAFT_169920	DASH complex subunit Dad2-domain-containing protein	35
results	ATEG_08497	ATEG_08497	EAU30629	PF08654.10	0	15533108628945 341663	0.2	conserved hypothetical protein	7.6e-30	http://ensemblgenomes.org/id/ATEG_08497	3	Eukaryota	1	1	13	1	1	Ascomycota	-86.0208	116.4	234365270	Aspergillus terreus (strain NIH 2624 / FGSC A1156)	341663	http://www.uniprot.org/taxonomy/	0.485714	51	138	120	105	0.847619	89	QSSALAARIAAKKTELENLKQLRDMSATLAMQMQALETKIGTLKDGTEAVACVLANWDNVLRAISMASTKAAAIQGPEGHTAEQSQAPLMPATLVRIPAEDRKKT				3	Query	107	qssal+++ia+K+ eLe+Lk+lr++s++La q+++l++k+ tl+dgte+Va vlanWd+vlr+is+as++++ + + + e+++ + +P tLVRip e+ +++		qssaleqkiaeKraeLesLkelrelsddLakqleelaekletlsdgtesVasvlanWdsvlrsislaslsllkyseedeseeeeekeeplPetLVRipveeeees	1		799*********************************************************************9999888888888889***********998874		234365270	ATEG_08497	conserved hypothetical protein	31
results	ASPTUDRAFT_26067	ASPTUDRAFT_26067	OJI90532	PF08654.10	1	15533108628945 767770	0.5	hypothetical protein	4.7e-29	http://ensemblgenomes.org/id/ASPTUDRAFT_26067	3	Eukaryota	1	1	13	1	1	Ascomycota	-84.1912	113.8	234622921	Aspergillus tubingensis (strain CBS 134.48)	767770	http://www.uniprot.org/taxonomy/	0.519231	54	147	120	109	0.894231	93	QSSVLASRIAAKRAELDNLRQLRDMSAALASQMQALQDKLGTLKDGTEAVACVLANWDNVLRAISMASTKAANLNLpMEHTPDSTTKRlpngSPMPATLVRIPVSKQEE				3	Query	106	qss l+++ia+KraeL++L++lr++s++La+q+++l++kl tl+dgte+Va vlanWd+vlr+is+as+++++ + +++ + ++k p+P tLVRipv+++ee		qssaleqkiaeKraeLesLkelrelsddLakqleelaekletlsdgtesVasvlanWdsvlrsislaslsllkyse.edeseeeeeke....eplPetLVRipveeeee	1		78999*****************************************************************9966657445555555556778*************9987		234622921	ASPTUDRAFT_26067	hypothetical protein	35
results	BO82DRAFT_79566	BO82DRAFT_79566	PYH81750	PF08654.10	0	15533108628945 1448315	0.2	hypothetical protein	6.8e-23	http://ensemblgenomes.org/id/BO82DRAFT_79566	3	Eukaryota	1	1	13	1	1	Ascomycota	-70.0109	93.9	234105122	Aspergillus uvarum CBS 121591	1448315	http://www.uniprot.org/taxonomy/	0.578947	44	106	120	76	0.907895	69	QSSALAARIASKKAELENLRQLRDMSGALAEQMQALEIKIGTLRDGTEAVACVLANWDNVLRAISMASGEHFTYSS				3	Query	78	qssal+++ia+K+aeLe+L++lr++s +La+q+++l+ k+ tl+dgte+Va vlanWd+vlr+is+as + + ys+		qssaleqkiaeKraeLesLkelrelsddLakqleelaekletlsdgtesVasvlanWdsvlrsislaslsllkyse	1		799*****************************************************************99998886		234105122	BO82DRAFT_79566	hypothetical protein	22
results	BO88DRAFT_156048	BO88DRAFT_156048	PYH64905	PF08654.10	1	15533108628945 1448311	0.3	hypothetical protein	1.4e-29	http://ensemblgenomes.org/id/BO88DRAFT_156048	3	Eukaryota	1	1	13	1	1	Ascomycota	-85.4305	115.5	234058120	Aspergillus vadensis (strain CBS 113365 / IMI 142717 / IBT 24658)	1448311	http://www.uniprot.org/taxonomy/	0.519231	54	147	120	109	0.903846	94	QSSVLATRIAAKRAELDNLRQLRDMSAALASQMQALQDKLGTLKDGTEAVACVLANWDNVLRAISMASTKAANLNSpMEHTPDSTTKRlpngSPMPATLVRIPVSKQEE				3	Query	106	qss l+++ia+KraeL++L++lr++s++La+q+++l++kl tl+dgte+Va vlanWd+vlr+is+as+++++ ++ +++ + ++k p+P tLVRipv+++ee		qssaleqkiaeKraeLesLkelrelsddLakqleelaekletlsdgtesVasvlanWdsvlrsislaslsllkyse.edeseeeeeke....eplPetLVRipveeeee	1		78899*******************************************************************88887445555555556788*************9987		234058120	BO88DRAFT_156048	hypothetical protein	35
results	ASPVEDRAFT_49669	ASPVEDRAFT_49669	OJI97709	PF08654.10	0	15533108628945 1036611	0.9	hypothetical protein	9.8e-30	http://ensemblgenomes.org/id/ASPVEDRAFT_49669	3	Eukaryota	1	1	13	1	1	Ascomycota	-85.7619	116	233754030	Aspergillus versicolor CBS 583.65	1036611	http://www.uniprot.org/taxonomy/	0.509615	53	141	120	108	0.894231	93	QSSVLAARIASKKAELDNLVQLRDMSNGLARQMEALRTKLETLKDGTEAVACVLANWDNVLRAITMASTKLAVPKDaveQEASADKKNDTnLPLPATLVRIPAIQQDK				3	Query	106	qss l+++ia+K+aeL++L +lr++s++La q+e+l +kletl+dgte+Va vlanWd+vlr+i++as++l+ +++ +++s++++++ plP tLVRip ++++		qssaleqkiaeKraeLesLkelrelsddLakqleelaekletlsdgtesVasvlanWdsvlrsislaslsllkyse...edeseeeeeke.eplPetLVRipveeeee	1		78999*******************************************************************77776654444444433369**********877654		233754030	ASPVEDRAFT_49669	hypothetical protein	31
results	BO99DRAFT_433156	BO99DRAFT_433156	PYI18791	PF08654.10	0	15533108628945 1450538	0.2	hypothetical protein	1.4e-27	http://ensemblgenomes.org/id/BO99DRAFT_433156	3	Eukaryota	1	1	13	1	1	Ascomycota	-80.7996	109.1	234223997	Aspergillus violaceofuscus CBS 115571	1450538	http://www.uniprot.org/taxonomy/	0.485149	49	126	120	104	0.881188	89	QSSALAARIASKKAELENLRQLRDMSGALAEQMQALEIKIATLRDGTEAVACVLANWDNVLRAISMASVNPVTPRS---ASKSDLNNPQLPATLIRVPAESHDA				3	Query	106	qssal+++ia+K+aeLe+L++lr++s +La+q+++l+ k++tl+dgte+Va vlanWd+vlr+is+as + + + + +++ + ++++lP tL+R+p e +++		qssaleqkiaeKraeLesLkelrelsddLakqleelaekletlsdgtesVasvlanWdsvlrsislaslsllkyseedeseeeeekeeplPetLVRipveeeee	1		799*******************************************************************997777...3444455599*********998876		234223997	BO99DRAFT_433156	hypothetical protein	22
results	ASPWEDRAFT_36247	ASPWEDRAFT_36247	OJJ38571	PF08654.10	0	15533108628945 1073089	0.2	hypothetical protein	9.5e-27	http://ensemblgenomes.org/id/ASPWEDRAFT_36247	3	Eukaryota	1	1	13	1	1	Ascomycota	-78.8882	106.4	233803826	Aspergillus wentii DTO 134E9	1073089	http://www.uniprot.org/taxonomy/	0.504762	53	146	120	112	0.866667	91	QSSALATRIASKKAELDNLKQLCELSGALAMQVQALESKLGTLKDGTEAVACVLSNWGNVLRAISMASTKAVGVTGpR-NQRSNSGDKdgvsieHHLPATLVRIPAEQQEKS				3	Query	107	qssal+++ia+K+aeL++Lk+l els +La q+++l++kl tl+dgte+Va vl+nW +vlr+is+as++++ + + ++++++ ++ + lP tLVRip e++e+s		qssaleqkiaeKraeLesLkelrelsddLakqleelaekletlsdgtesVasvlanWdsvlrsislaslsllkyse.edeseeeeeke......eplPetLVRipveeeees	1		799*********************************************************************888852.3333333333678889*************9975		233803826	ASPWEDRAFT_36247	hypothetical protein	34
results	M437DRAFT_14070	M437DRAFT_14070	KEQ64637	PF08654.10	2	15533108628945 1043003	2.4	DASH complex, subunit Dad2	5e-33	http://ensemblgenomes.org/id/M437DRAFT_14070	3	Eukaryota	1	1	13	1	1	Ascomycota	-93.3414	126.6	232149109	Aureobasidium melanogenum CBS 110374	1043003	http://www.uniprot.org/taxonomy/	0.54717	58	109	120	108	0.943396	100	TSALQQRINEKRAELENLKQLRELSAGLAGQMEQLEEKLSTLSDGTQAIATVLSNWHTVLRAIHMASAHIAKPQQ--DTEHEPDADLPLPQTLVRIPMQHVDQSEPTQ				4	Query	111	+sal+q+i+eKraeLe+Lk+lrels++La q+e+l+ekl+tlsdgt+++a+vl+nW++vlr+i++as++++k+++ ++e+e +++ plP+tLVRip+++ ++se +		ssaleqkiaeKraeLesLkelrelsddLakqleelaekletlsdgtesVasvlanWdsvlrsislaslsllkyseedeseeeeekeeplPetLVRipveeeeeseaea	1		689********************************************************************9999..3555666779*************99975444		232149109	M437DRAFT_14070	DASH complex, subunit Dad2	2
results	M436DRAFT_72478	M436DRAFT_72478	KEQ74114	PF08654.10	2	15533108628945 1043004	2.4	hypothetical protein	6e-33	http://ensemblgenomes.org/id/M436DRAFT_72478	3	Eukaryota	1	1	13	1	1	Ascomycota	-93.1649	126.4	232154007	Aureobasidium namibiae CBS 147.97	1043004	http://www.uniprot.org/taxonomy/	0.535714	60	139	120	114	0.928571	104	QTSALQQRINEKRAELENLKQLRELSAGLAGQMEQLEEKLSTLSDGTQAIATVLSNWHTVLRAIHMASAHIAKPQQE--TDPDPEPHLPLPQTLVRIPMQHVDQSETAQEDNGD				3	Query	116	q+sal+q+i+eKraeLe+Lk+lrels++La q+e+l+ekl+tlsdgt+++a+vl+nW++vlr+i++as++++k+++e ++ + e + plP+tLVRip+++ ++se+ +e++ +		qssaleqkiaeKraeLesLkelrelsddLakqleelaekletlsdgtesVasvlanWdsvlrsislaslsllkyseedeseeeeekeeplPetLVRipveeeeeseaeaeeeaa	1		6799********************************************************************99993..333444559***************98666665554		232154007	M436DRAFT_72478	hypothetical protein	23
results	M438DRAFT_241565	M438DRAFT_241565	KEQ79724	PF08654.10	2	15533108628945 1043002	4.5	DASH complex, subunit Dad2	4.3e-33	http://ensemblgenomes.org/id/M438DRAFT_241565	3	Eukaryota	1	1	13	1	1	Ascomycota	-93.4929	126.8	232129832	Aureobasidium pullulans EXF-150	1043002	http://www.uniprot.org/taxonomy/	0.580952	61	109	120	107	0.952381	100	TSALQQRINEKRAELENLKQLRELSAGLAGQMEQLEEKLSTLSDGTQAIATVLSNWHTVLRAIHMASAHIAKPAQ--ESESEAEAQLPLPQTLVRIPMQHVDQSEPA				4	Query	110	+sal+q+i+eKraeLe+Lk+lrels++La q+e+l+ekl+tlsdgt+++a+vl+nW++vlr+i++as++++k+++ ese+e+e++ plP+tLVRip+++ ++se		ssaleqkiaeKraeLesLkelrelsddLakqleelaekletlsdgtesVasvlanWdsvlrsislaslsllkyseedeseeeeekeeplPetLVRipveeeeeseae	1		689********************************************************************9999..688889999**************9997544		232129832	M438DRAFT_241565	DASH complex, subunit Dad2	2
results	AUEXF2481DRAFT_82782	AUEXF2481DRAFT_82782	KEQ91944	PF08654.10	2	15533108628945 1043005	5	hypothetical protein	6.5e-34	http://ensemblgenomes.org/id/AUEXF2481DRAFT_82782	3	Eukaryota	1	1	13	1	1	Ascomycota	-95.3836	129.5	232163071	Aureobasidium subglaciale (strain EXF-2481)	1043005	http://www.uniprot.org/taxonomy/	0.554545	61	137	120	114	0.954545	105	QSSALQQRINEKRAELENLKQLRELSAGLAGQMEQLEEKLSTLSDGTQAIATVLSNWHTVLRAIHMASAHIAKPAR--ETNSESEAQLPLPQTLVRIPMTHVDQSESTEND--D				3	Query	116	qssal+q+i+eKraeLe+Lk+lrels++La q+e+l+ekl+tlsdgt+++a+vl+nW++vlr+i++as++++k++ e+++e+e++ plP+tLVRip+++ ++se+ +++ +		qssaleqkiaeKraeLesLkelrelsddLakqleelaekletlsdgtesVasvlanWdsvlrsislaslsllkyseedeseeeeekeeplPetLVRipveeeeeseaeaeeeaa	1		899***********************************************************************99..4666777889*************9996433333..3		232163071	AUEXF2481DRAFT_82782	hypothetical protein	23
results	BABINDRAFT_12389	BABINDRAFT_12389	ODQ81130	PF08654.10	0	15533108628945 984486	1.6	hypothetical protein	4.5e-28	http://ensemblgenomes.org/id/BABINDRAFT_12389	3	Eukaryota	1	1	13	1	1	Ascomycota	-81.936	110.7	240482842	Babjeviella inositovora NRRL Y-12698	984486	http://www.uniprot.org/taxonomy/	0.5	49	105	120	101	0.867347	85	NPITRRIEDKKDELAKLIQVKEYSEVLGNQLELLQEKLSTMADGTEALSLVLSNWDSIIQSVSLASMGLMKYSEN---DYENEEEPPLPETLVRMRLEPED				5	Query	105	+ ++ +i+ K+ eL++L +++e+s+ L +qle l+ekl+t++dgte+ + vl+nWds+++s+slas++l+kyse+ + e+e+e+plPetLVR ++e e+		saleqkiaeKraeLesLkelrelsddLakqleelaekletlsdgtesVasvlanWdsvlrsislaslsllkyseedeseeeeekeeplPetLVRipveeee	1		56899*********************************************************************4...4556677************9986		240482842	BABINDRAFT_12389	hypothetical protein	7
results	K493DRAFT_316889	K493DRAFT_316889	ORX91933	PF08654.10	0	15533108628945 1314790	0.1	hypothetical protein	1.7e-11	http://ensemblgenomes.org/id/K493DRAFT_316889	3	Eukaryota	1	1	13	1	1	Zoopagomycota	-43.7688	57.2	231174317	Basidiobolus meristosporus CBS 931.73	1314790	http://www.uniprot.org/taxonomy/	0.294118	20	87	120	68	0.75	51	AASLRAQVEEKKIEYQNLRYICDLSHKLDLQFNELCYRMDELNRGYAVVAQVMNNWKGVFLSANMPET				4	Query	71	+l ++++eK+ e+++L+ + +ls++L q++el ++++l+ g + Va+v++nW+ v+ s ++ ++		ssaleqkiaeKraeLesLkelrelsddLakqleelaekletlsdgtesVasvlanWdsvlrsislasl	1		56899*******************************************************98887655		231174317	K493DRAFT_316889	hypothetical protein	5
results	BAUCODRAFT_122115	BAUCODRAFT_122115	EMC97646	PF08654.10	0	15533108628945 717646	0.4	hypothetical protein	4.4e-22	http://ensemblgenomes.org/id/BAUCODRAFT_122115	3	Eukaryota	1	1	13	1	1	Ascomycota	-68.1365	91.3	231672950	Baudoinia panamericana (strain UAMH 10762)	717646	http://www.uniprot.org/taxonomy/	0.565217	39	99	120	69	0.942029	65	QSSALQARINEKKVELENLRQLRDLSAGLAEQMQQLENKLSTLSSGTEAVAAVLGNWNNVLRAVHMASC				3	Query	71	qssal+++i+eK+ eLe+L++lr+ls++La+q+++l++kl+tls+gte+Va vl nW++vlr++++as		qssaleqkiaeKraeLesLkelrelsddLakqleelaekletlsdgtesVasvlanWdsvlrsislasl	1		89*****************************************************************96		231672950	BAUCODRAFT_122115	hypothetical protein	30
results	BM221_001199	BM221_001199	PMB73774	PF08654.10	1	15533108628945 176275	0.2	DASH complex subunit DAD2	3.5e-32	http://ensemblgenomes.org/id/BM221_001199	3	Eukaryota	1	1	13	1	1	Ascomycota	-91.3842	123.9	238395107	Beauveria bassiana	176275	http://www.uniprot.org/taxonomy/	0.504425	57	148	120	113	0.893805	101	QQSALSARIEEKRAELEHLKELKDLSGAVASQMEALEQKLSTLTDGTEAIAAVIGNWHNVLGAINMASTKLAKPASAPVNEDEPEDDGPLPETLVRIPTEHAPTLHAQTENME				3	Query	115	q+sal ++i+eKraeLe+Lkel++ls ++a+q+e+l++kl+tl+dgte++a v+ nW++vl +i++as++l+k++++ +e+e e++ plPetLVRip+e++ + +a++e+ +		qssaleqkiaeKraeLesLkelrelsddLakqleelaekletlsdgtesVasvlanWdsvlrsislaslsllkyseedeseeeeekeeplPetLVRipveeeeeseaeaeeea	1		7899************************************************************************88899999999****************9955544433		238395107	BM221_001199	DASH complex subunit DAD2	24
results	BB8028_0006g02230	BB8028_0006g02230	BB8028_0006g02230.1	PF08654.10	1	15533108628945 176275	0.2		5.4e-32	http://ensemblgenomes.org/id/BB8028_0006g02230	3	Eukaryota	1	1	13	1	1	Ascomycota	-90.972	123.3	238390581	Beauveria bassiana	176275	http://www.uniprot.org/taxonomy/	0.504425	57	148	120	113	0.893805	101	QQSALSARIEEKRAELEHLKELKDLSGAVASQMEALEQKLSTLTDGTEAIAAVIGNWHNVLGAINMASTKLAKPASAPVTEDEPEDDGPLPETLVRIPTEHAPTLHAQTENME				3	Query	115	q+sal ++i+eKraeLe+Lkel++ls ++a+q+e+l++kl+tl+dgte++a v+ nW++vl +i++as++l+k++++ +e+e e++ plPetLVRip+e++ + +a++e+ +		qssaleqkiaeKraeLesLkelrelsddLakqleelaekletlsdgtesVasvlanWdsvlrsislaslsllkyseedeseeeeekeeplPetLVRipveeeeeseaeaeeea	1		7899************************************************************************88899999999****************9955544433		238390581	BB8028_0006g02230		24
results	BBA_07488	BBA_07488	EJP63562	PF08654.10	1	15533108628945 655819	0.2	DASH complex subunit Dad2	3.5e-32	http://ensemblgenomes.org/id/BBA_07488	3	Eukaryota	1	1	13	1	1	Ascomycota	-91.3842	123.9	238405614	Beauveria bassiana (strain ARSEF 2860)	655819	http://www.uniprot.org/taxonomy/	0.504425	57	148	120	113	0.893805	101	QQSALSARIEEKRAELEHLKELKDLSGAVASQMEALEQKLSTLTDGTEAIAAVIGNWHNVLGAINMASTKLAKPASAPVNEDEPEDDGPLPETLVRIPTEHAPTLHAQTENME				3	Query	115	q+sal ++i+eKraeLe+Lkel++ls ++a+q+e+l++kl+tl+dgte++a v+ nW++vl +i++as++l+k++++ +e+e e++ plPetLVRip+e++ + +a++e+ +		qssaleqkiaeKraeLesLkelrelsddLakqleelaekletlsdgtesVasvlanWdsvlrsislaslsllkyseedeseeeeekeeplPetLVRipveeeeeseaeaeeea	1		7899************************************************************************88899999999****************9955544433		238405614	BBA_07488	DASH complex subunit Dad2	24
results	BBAD15_g8330	BBAD15_g8330	KGQ06355	PF08654.10	1	15533108628945 1245745	0.2	DASH complex subunit DAD2	5.4e-32	http://ensemblgenomes.org/id/BBAD15_g8330	3	Eukaryota	1	1	13	1	1	Ascomycota	-90.972	123.3	238368565	Beauveria bassiana D1-5	1245745	http://www.uniprot.org/taxonomy/	0.504425	57	148	120	113	0.893805	101	QQSALSARIEEKRAELEHLKELKDLSGAVASQMEALEQKLSTLTDGTEAIAAVIGNWHNVLGAINMASTKLAKPASAPVTEDEPEDDGPLPETLVRIPTEHAPTLHAQTENME				3	Query	115	q+sal ++i+eKraeLe+Lkel++ls ++a+q+e+l++kl+tl+dgte++a v+ nW++vl +i++as++l+k++++ +e+e e++ plPetLVRip+e++ + +a++e+ +		qssaleqkiaeKraeLesLkelrelsddLakqleelaekletlsdgtesVasvlanWdsvlrsislaslsllkyseedeseeeeekeeplPetLVRipveeeeeseaeaeeea	1		7899************************************************************************88899999999****************9955544433		238368565	BBAD15_g8330	DASH complex subunit DAD2	24
results	BBO_04368	BBO_04368	OAA44012	PF08654.10	1	15533108628945 1081107	0.3	DASH complex, subunit Dad2	9.4e-32	http://ensemblgenomes.org/id/BBO_04368	3	Eukaryota	1	1	13	1	1	Ascomycota	-90.4081	122.5	238352987	Beauveria brongniartii RCEF 3172	1081107	http://www.uniprot.org/taxonomy/	0.513514	57	148	120	111	0.891892	99	QQSALSARIEEKRAELEHLKELKDLSGAVASQMEALEQKLSTLTDGTEAIAAVIGNWHNVLGAINMASTKLAKPASAPVNEDEPEDSGPLPETLVRIPTEHAPTLHAQTEN				3	Query	113	q+sal ++i+eKraeLe+Lkel++ls ++a+q+e+l++kl+tl+dgte++a v+ nW++vl +i++as++l+k++++ +e+e e+ plPetLVRip+e++ + +a++e+		qssaleqkiaeKraeLesLkelrelsddLakqleelaekletlsdgtesVasvlanWdsvlrsislaslsllkyseedeseeeeekeeplPetLVRipveeeeeseaeaee	1		7899************************************************************************88889999999***************998555443		238352987	BBO_04368	DASH complex, subunit Dad2	24
results	BZG36_02741	BZG36_02741	OZJ03477	PF08654.10	0	15533108628945 1938954	0.3	hypothetical protein	4.7e-21	http://ensemblgenomes.org/id/BZG36_02741	3	Eukaryota	1	1	13	1	1	Mucoromycota	-65.7821	88	230821426	Bifiguratus adelaidae	1938954	http://www.uniprot.org/taxonomy/	0.366337	37	127	120	102	0.811881	82	NNALLMRLQEKQKEYDNLVQVRDMSKQLVTYFEELAKSMEGLSDGSHAIASVLNNWNHVFRLMSLAHEQAPDQIEgSENGSIAEDNNAGLP-TMVKVPVQAA				4	Query	104	++al +++eK++e+++L ++r++s++L++ +eela+++e lsdg+ ++asvl+nW++v+r +sla ++ + e +++ + e+++ lP t+V++pv+ +		ssaleqkiaeKraeLesLkelrelsddLakqleelaekletlsdgtesVasvlanWdsvlrsislaslsllkyse.edeseeeeekeeplPetLVRipveee	1		78999******************************************************************88886666666666779999.******9975		230821426	BZG36_02741	hypothetical protein	25
results	COCMIDRAFT_32608	COCMIDRAFT_32608	EUC50037	PF08654.10	1	15533108628945 930090	0.4	hypothetical protein	7.1e-33	http://ensemblgenomes.org/id/COCMIDRAFT_32608	3	Eukaryota	1	1	13	1	1	Ascomycota	-92.9889	126.1	232598758	Bipolaris oryzae ATCC 44560	930090	http://www.uniprot.org/taxonomy/	0.508772	58	138	120	114	0.885965	101	QSPVLLARIAEKKAELANLKDLQALSGGLADQMQMLADKLSTLSDGTEAVAAVLSNWHNVLRAINMASTKLPKPKDEEEVEKKSEDGPPLPQTLVRIPTQHAPTVIEQANAANA				3	Query	116	qs+ l ++iaeK+aeL++Lk l++ls +La+q++ la+kl+tlsdgte+Va vl+nW++vlr+i++as++l k+++e+e e+++e+ +plP+tLVRip++++ + ++a+ ++a		qssaleqkiaeKraeLesLkelrelsddLakqleelaekletlsdgtesVasvlanWdsvlrsislaslsllkyseedeseeeeekeeplPetLVRipveeeeeseaeaeeeaa	1		688899**********************************************************************99999999999***************998545554444		232598758	COCMIDRAFT_32608	hypothetical protein	23
results	COCVIDRAFT_26352	COCVIDRAFT_26352	EUN27386	PF08654.10	1	15533108628945 930091	0.4	hypothetical protein	7.1e-33	http://ensemblgenomes.org/id/COCVIDRAFT_26352	3	Eukaryota	1	1	13	1	1	Ascomycota	-92.9889	126.1	232611043	Bipolaris victoriae FI3	930091	http://www.uniprot.org/taxonomy/	0.508772	58	138	120	114	0.885965	101	QSPVLLARIAEKKAELANLKDLQALSGGLADQMQMLADKLSTLSDGTEAVAAVLSNWHNVLRAINMASTKLPKPKDEEEVEKKSEDGPPLPQTLVRIPTQHAPTVIEQANAANA				3	Query	116	qs+ l ++iaeK+aeL++Lk l++ls +La+q++ la+kl+tlsdgte+Va vl+nW++vlr+i++as++l k+++e+e e+++e+ +plP+tLVRip++++ + ++a+ ++a		qssaleqkiaeKraeLesLkelrelsddLakqleelaekletlsdgtesVasvlanWdsvlrsislaslsllkyseedeseeeeekeeplPetLVRipveeeeeseaeaeeeaa	1		688899**********************************************************************99999999999***************998545554444		232611043	COCVIDRAFT_26352	hypothetical protein	23
results	COCCADRAFT_6042	COCCADRAFT_6042	EUC32153	PF08654.10	1	15533108628945 930089	0.4	hypothetical protein	7.1e-33	http://ensemblgenomes.org/id/COCCADRAFT_6042	3	Eukaryota	1	1	13	1	1	Ascomycota	-92.9889	126.1	232586122	Bipolaris zeicola 26-R-13	930089	http://www.uniprot.org/taxonomy/	0.508772	58	138	120	114	0.885965	101	QSPVLLARIAEKKAELANLKDLQALSGGLADQMQMLADKLSTLSDGTEAVAAVLSNWHNVLRAINMASTKLPKPKDEEEVEKKSEDGPPLPQTLVRIPTQHAPTVIEQANAANA				3	Query	116	qs+ l ++iaeK+aeL++Lk l++ls +La+q++ la+kl+tlsdgte+Va vl+nW++vlr+i++as++l k+++e+e e+++e+ +plP+tLVRip++++ + ++a+ ++a		qssaleqkiaeKraeLesLkelrelsddLakqleelaekletlsdgtesVasvlanWdsvlrsislaslsllkyseedeseeeeekeeplPetLVRipveeeeeseaeaeeeaa	1		688899**********************************************************************99999999999***************998545554444		232586122	COCCADRAFT_6042	hypothetical protein	23
results	BDFG_09186	BDFG_09186	EQL28027	PF08654.10	0	15533108628945 447095	0.4	hypothetical protein	1.4e-32	http://ensemblgenomes.org/id/BDFG_09186	3	Eukaryota	1	1	13	1	1	Ascomycota	-92.3123	125.2	232965304	Blastomyces dermatitidis ATCC 26199	447095	http://www.uniprot.org/taxonomy/	0.542056	58	148	120	111	0.915888	98	QSSPLAARIASKRLELENLRQLRDVSGALASQMEALEEKLSTLKDGTEAVACVMANWGNVLSAISMASTKVAAASERDHDAKETEKDeqntPPLPSTLVRIPAEQSGTSRT				3	Query	109	qss l+++ia+Kr eLe+L++lr++s +La+q+e+l+ekl+tl+dgte+Va v+anW +vl++is+as++++ +se+d++++e+ek+ +plP tLVRip e++ +s++		qssaleqkiaeKraeLesLkelrelsddLakqleelaekletlsdgtesVasvlanWdsvlrsislaslsllkyseedeseeeeeke....eplPetLVRipveeeeesea	1		7999************************************************************************666666666666688**************998633		232965304	BDFG_09186	hypothetical protein	29
results	BDBG_09545	BDBG_09545	OAT14556	PF08654.10	0	15533108628945 559298	0.4	hypothetical protein	1.4e-32	http://ensemblgenomes.org/id/BDBG_09545	3	Eukaryota	1	1	13	1	1	Ascomycota	-92.3123	125.2	232985989	Blastomyces gilchristii (strain SLH14081)	559298	http://www.uniprot.org/taxonomy/	0.542056	58	148	120	111	0.915888	98	QSSPLAARIASKRLELENLRQLRDVSGALASQMEALEEKLSTLKDGTEAVACVMANWGNVLSAISMASTKVAAASERDHDAKETEKDeqntPPLPSTLVRIPAEQSGTSRT				3	Query	109	qss l+++ia+Kr eLe+L++lr++s +La+q+e+l+ekl+tl+dgte+Va v+anW +vl++is+as++++ +se+d++++e+ek+ +plP tLVRip e++ +s++		qssaleqkiaeKraeLesLkelrelsddLakqleelaekletlsdgtesVasvlanWdsvlrsislaslsllkyseedeseeeeeke....eplPetLVRipveeeeesea	1		7999************************************************************************666666666666688**************998633		232985989	BDBG_09545	hypothetical protein	29
results	GX51_03822	GX51_03822	PGH03834	PF08654.10	0	15533108628945 2060905	0.5	DASH complex subunit DAD2	6.1e-30	http://ensemblgenomes.org/id/GX51_03822	3	Eukaryota	1	1	13	1	1	Ascomycota	-86.2374	116.7	232946649	Blastomyces parvus	2060905	http://www.uniprot.org/taxonomy/	0.535354	53	134	120	111	0.828283	82	QSSPLAARIAAKRLELENLRQLRDVSGALASQMEALEEKLTTLKNGTEAVACVMANWGNVLSAISMASTKVAAASErdhdaeG------KETEkdeektPPLPSTLVRIPA				3	Query	101	qss l+++ia+Kr eLe+L++lr++s +La+q+e+l+ekl tl++gte+Va v+anW +vl++is+as++++ +se +e e +plP tLVRip		qssaleqkiaeKraeLesLkelrelsddLakqleelaekletlsdgtesVasvlanWdsvlrsislaslsllkyse......edeseeeeeke......eplPetLVRipv	1		7999********************************************************************99997765432......2222234466**********97		232946649	GX51_03822	DASH complex subunit DAD2	29
results	ACJ73_07546	ACJ73_07546	OJD21114	PF08654.10	0	15533108628945 1658174	0.1	hypothetical protein	4e-31	http://ensemblgenomes.org/id/ACJ73_07546	3	Eukaryota	1	1	13	1	1	Ascomycota	-88.9517	120.5	232933187	Blastomyces percursus	1658174	http://www.uniprot.org/taxonomy/	0.533333	56	148	120	109	0.885714	93	QSSPLAARIASKRLELENLRQLRDVSGALASQMEALDQKLSTLKDGTEAVACVMANWGNVLSAISMASTRVAAASERDHDAKEIEKDeqnaPPLPSTLVRIPADQSCTS				3	Query	107	qss l+++ia+Kr eLe+L++lr++s +La+q+e+l +kl+tl+dgte+Va v+anW +vl++is+as+ ++ +se+d++++e ek+ +plP tLVRip +++ +s		qssaleqkiaeKraeLesLkelrelsddLakqleelaekletlsdgtesVasvlanWdsvlrsislaslsllkyseedeseeeeeke....eplPetLVRipveeeees	1		7999************************************************************************777777776666789*************98765		232933187	ACJ73_07546	hypothetical protein	29
results	BLGH_05139	BLGH_05139	BLGH_05139-mRNA-1	PF08654.10	1	15533108628945 546991	0.9		4.1e-29	http://ensemblgenomes.org/id/BLGH_05139	3	Eukaryota	1	1	13	1	1	Ascomycota	-84.333	114	235404538	Blumeria graminis	546991	http://www.uniprot.org/taxonomy/	0.471698	50	136	120	106	0.896226	95	QSPKLLARIEEKKLELANLKQLRDLSASLAQQMQTLEEKLATLTDGTEAVATVLSNWQYVLQAINMASNAVKIPSDDTGDNTLVPSELALPQTLVRIPTENARELQ				3	Query	108	qs++l ++i+eK+ eL++Lk+lr+ls++La+q+++l+ekl+tl+dgte+Va+vl+nW++vl++i++as ++ +s+++ +++ +e +lP+tLVRip+e+++e +		qssaleqkiaeKraeLesLkelrelsddLakqleelaekletlsdgtesVasvlanWdsvlrsislaslsllkyseedeseeeeekeeplPetLVRipveeeeese	1		78999*******************************************************************999999999999999**************99865		235404538	BLGH_05139		26
results	BGT96224_3271	BGT96224_3271	EPQ64035	PF08654.10	1	15533108628945 1268274	2.6	DASH complex subunit Dad2	1.1e-29	http://ensemblgenomes.org/id/BGT96224_3271	3	Eukaryota	1	1	13	1	1	Ascomycota	-85.6266	115.8	235394810	Blumeria graminis f. sp. tritici 96224	1268274	http://www.uniprot.org/taxonomy/	0.47619	50	136	120	105	0.92381	97	QSPKLLARIERKKLELANLKQLRDLSASLAQQMQSLEEKLATLTDGTEAVATVLSNWQYVLQAINMASNAVNNPKNETEDNTLAPSELALPQTLVRIPTENAREL				3	Query	107	qs++l ++i+ K+ eL++Lk+lr+ls++La+q+++l+ekl+tl+dgte+Va+vl+nW++vl++i++as +++++++e+e+++ + +e +lP+tLVRip+e+++e		qssaleqkiaeKraeLesLkelrelsddLakqleelaekletlsdgtesVasvlanWdsvlrsislaslsllkyseedeseeeeekeeplPetLVRipveeeees	1		68999***********************************************************************99999999999*************99886		235394810	BGT96224_3271	DASH complex subunit Dad2	26
results	BOTBODRAFT_65617	BOTBODRAFT_65617	KDQ15251	PF08654.10	0	15533108628945 930990	0.1	hypothetical protein	4.8e-15	http://ensemblgenomes.org/id/BOTBODRAFT_65617	3	Eukaryota	1	1	13	1	1	Basidiomycota	-51.9287	68.6	241271386	Botryobasidium botryosum FD-172 SS1	930990	http://www.uniprot.org/taxonomy/	0.264151	28	137	120	109	0.745283	79	SSAHMSRLNAKKQEYDAVRALGLSSRAMVEQLEKLASQSDIMVDGGEAVGNVSSNWANTFSIISMLAQQKSDPAThaeDDAGDGPESSNDTLP-SLVRVEIASLPQVDK				4	Query	109	ssa +++++K++e++++++l s+++++qle+la++ + + dg+e+V +v +nW + +++is+ ++ ++ +d+ + e+++++lP LVR++++ + ++		ssaleqkiaeKraeLesLkelrelsddLakqleelaekletlsdgtesVasvlanWdsvlrsislaslsllkyse...edeseeeeekeeplPetLVRipveeeeesea	1		678889**********************************************************988887766654534444444444499**.******998877643		241271386	BOTBODRAFT_65617	hypothetical protein	22
results	UCRNP2_8663	UCRNP2_8663	EOD44624	PF08654.10	1	15533108628945 1287680	1.2	putative dash complex subunit dad2 protein	1.1e-32	http://ensemblgenomes.org/id/UCRNP2_8663	3	Eukaryota	1	1	13	1	1	Ascomycota	-92.5624	125.5	232069411	Botryosphaeria parva (strain UCR-NP2)	1287680	http://www.uniprot.org/taxonomy/	0.528846	55	146	120	106	0.923077	96	SPVLLARINEKKAELANLKELQALSAGLADQMEMLEQKLSTLSDGTEAVAAVLSNWHNVLRAINMASMKIPKPKDteEPEAQEESKEEVPLPQTLVRIPTQHAPTL				4	Query	107	s+ l ++i+eK+aeL++Lkel++ls++La+q+e l++kl+tlsdgte+Va vl+nW++vlr+i++as+++ k+++ e e++ee+++e+plP+tLVRip++++ +		ssaleqkiaeKraeLesLkelrelsddLakqleelaekletlsdgtesVasvlanWdsvlrsislaslsllkyse..edeseeeeekeeplPetLVRipveeeees	1		677899*****************************************************************99985333444555555*************99876		232069411	UCRNP2_8663	putative dash complex subunit dad2 protein	29
results	Bcin14g00720	Bcin14g00720	Bcin14p00720.1	PF08654.10	1	15533108628945 332648	0.3		1e-33	http://ensemblgenomes.org/id/Bcin14g00720	3	Eukaryota	1	1	13	1	1	Ascomycota	-94.9113	128.8	235623653	Botryotinia fuckeliana (strain B05.10)	332648	http://www.uniprot.org/taxonomy/	0.54386	62	145	120	118	0.877193	100	QSPVLQARINEKRAELENLKQLRDLSAGLAGQMQMLEEKLSTLSDGTEAVATVLGNWHNVLQAISMASMKIPKPKESNDGEEELEKRtgleIPLPQTLVRIPTEHAPMLQPPKNEESN				3	Query	116	qs+ l+++i+eKraeLe+Lk+lr+ls++La q++ l+ekl+tlsdgte+Va+vl nW++vl++is+as+++ k++e+++ eee ek plP+tLVRip+e++ + ++ee++		qssaleqkiaeKraeLesLkelrelsddLakqleelaekletlsdgtesVasvlanWdsvlrsislaslsllkyseedeseeeeeke....eplPetLVRipveeeeeseaeaeeeaa	1		78899***********************************************************************7666666666678989**************999888888766		235623653	Bcin14g00720		27
results	BcDW1_212	BcDW1_212	EMR91109	PF08654.10	1	15533108628945 1290391	0.2	putative dash complex subunit dad2 protein	9.3e-34	http://ensemblgenomes.org/id/BcDW1_212	3	Eukaryota	1	1	13	1	1	Ascomycota	-95.0297	129	235565316	Botryotinia fuckeliana (strain BcDW1)	1290391	http://www.uniprot.org/taxonomy/	0.54386	62	145	120	118	0.877193	100	QSPVLQARINEKRAELENLKQLRDLSAGLAGQMQMLEEKLSTLSDGTEAVATVLGNWHNVLQAISMASMKIPKPKESNDGEEELEKRtgpeIPLPQTLVRIPTEHAPMLQPPKNEESN				3	Query	116	qs+ l+++i+eKraeLe+Lk+lr+ls++La q++ l+ekl+tlsdgte+Va+vl nW++vl++is+as+++ k++e+++ eee ek plP+tLVRip+e++ + ++ee++		qssaleqkiaeKraeLesLkelrelsddLakqleelaekletlsdgtesVasvlanWdsvlrsislaslsllkyseedeseeeeeke....eplPetLVRipveeeeeseaeaeeeaa	1		78899***********************************************************************6666666666678889**************999888888766		235565316	BcDW1_212	putative dash complex subunit dad2 protein	27
results	BofuT4_P089170.1	BofuT4_P089170.1	CCD50518	PF08654.10	1	15533108628945 999810	0.3	similar to DASH complex subunit Dad2	1e-33	http://ensemblgenomes.org/id/BofuT4_P089170.1	3	Eukaryota	1	1	13	1	1	Ascomycota	-94.9113	128.8	235663479	Botryotinia fuckeliana (strain T4)	999810	http://www.uniprot.org/taxonomy/	0.54386	62	145	120	118	0.877193	100	QSPVLQARINEKRAELENLKQLRDLSAGLAGQMQMLEEKLSTLSDGTEAVATVLGNWHNVLQAISMASMKIPKPKESNDGEEELEKRtgleIPLPQTLVRIPTEHAPMLQPPKNEESN				3	Query	116	qs+ l+++i+eKraeLe+Lk+lr+ls++La q++ l+ekl+tlsdgte+Va+vl nW++vl++is+as+++ k++e+++ eee ek plP+tLVRip+e++ + ++ee++		qssaleqkiaeKraeLesLkelrelsddLakqleelaekletlsdgtesVasvlanWdsvlrsislaslsllkyseedeseeeeeke....eplPetLVRipveeeeeseaeaeeeaa	1		78899***********************************************************************7666666666678989**************999888888766		235663479	BofuT4_P089170.1	similar to DASH complex subunit Dad2	27
results	AWRI1499_2374	AWRI1499_2374	EIF47704	PF08654.10	0	15533108628945 1124627	0.5	outer kinetochore protein dad2	4.3e-14	http://ensemblgenomes.org/id/AWRI1499_2374	3	Eukaryota	1	1	13	1	1	Ascomycota	-49.7389	65.5	239029141	Brettanomyces bruxellensis AWRI1499	1124627	http://www.uniprot.org/taxonomy/	0.30303	30	112	120	104	0.747475	74	DLNQVLEQRRKELEQLKKVEKITGRLSDKLEEFTNSIKKLEDGSXSITEVTSLWGQIISSIALAADSTVNLKK-----SDYDTGTPLTERLVRCKVDKNGRITD				6	Query	109	l+q +++ r+eLe+Lk++++++ +L ++lee +++++l+dg+ s+ +v + W ++++si la s+++ ++ ++ + +pl e LVR +v+++ ++		aleqkiaeKraeLesLkelrelsddLakqleelaekletlsdgtesVasvlanWdsvlrsislaslsllkyseedeseeeeekeeplPetLVRipveeeeesea	1		578999***************************************************************6665.....3344459*************987643		239029141	AWRI1499_2374	outer kinetochore protein dad2	9
results	PVAR5_6656	PVAR5_6656	GAD97968	PF08654.10	0	15533108628945 1356009	0.2	DASH complex subunit DAD2	1.8e-31	http://ensemblgenomes.org/id/PVAR5_6656	3	Eukaryota	1	1	13	1	1	Ascomycota	-89.7586	121.6	234974182	Byssochlamys spectabilis (strain No. 5 / NBRC 109023)	1356009	http://www.uniprot.org/taxonomy/	0.576923	60	134	120	112	0.903846	94	QSSALAARIASKKAELDSLKELRDLSGVLASQMQALEEKLGTLKDGTEAVACVLANWDNVLRAISMASSKIVQPKDttD--ARSHAEMEdsewagAPLPATLVRIPAEQSEK				3	Query	106	qssal+++ia+K+aeL+sLkelr+ls La+q+++l+ekl tl+dgte+Va vlanWd+vlr+is+as++++++++ + +++++e e plP tLVRip e++e+		qssaleqkiaeKraeLesLkelrelsddLakqleelaekletlsdgtesVasvlanWdsvlrsislaslsllkyse..edeseeeeeke......eplPetLVRipveeeee	1		899**********************************************************************999543..44444444457999*************9886		234974182	PVAR5_6656	DASH complex subunit DAD2	24
results	DL98DRAFT_490869	DL98DRAFT_490869	PVH80788	PF08654.10	1	15533108628945 1485229	0.4	hypothetical protein	1.5e-33	http://ensemblgenomes.org/id/DL98DRAFT_490869	3	Eukaryota	1	1	13	1	1	Ascomycota	-94.5285	128.3	235532773	Cadophora sp. DSE1049	1485229	http://www.uniprot.org/taxonomy/	0.552381	58	145	120	110	0.914286	96	QSPILLARINEKKAELENLKQLRDLSAGLAGQMQMLEEKLSTLSDGTEAVATVLGNWHNVLRAISMASMKLPKPKESEDTETEESQKkpdtdNALPQTLVRIPTEHAPML				3	Query	107	qs+ l ++i+eK+aeLe+Lk+lr+ls++La q++ l+ekl+tlsdgte+Va+vl nW++vlr+is+as++l k++e++++e+ee+++ ++lP+tLVRip+e++		qssaleqkiaeKraeLesLkelrelsddLakqleelaekletlsdgtesVasvlanWdsvlrsislaslsllkyseedeseeeeeke.....eplPetLVRipveeeees	1		6788999******************************************************************9994444444333346777*************98765		235532773	DL98DRAFT_490869	hypothetical protein	26
results	CALCODRAFT_497658	CALCODRAFT_497658	KZT56222	PF08654.10	1	15533108628945 1353952	0	hypothetical protein	1.2e-13	http://ensemblgenomes.org/id/CALCODRAFT_497658	3	Eukaryota	1	1	13	1	1	Basidiomycota	-48.741	64.1	243126815	Calocera cornea HHB12733	1353952	http://www.uniprot.org/taxonomy/	0.336634	34	177	120	115	0.722772	73	YGAQRLLEKQHEWQGVALLKHASGRMLQQVESLAREGDVMADGGKAIGSVLANWPNVFRIISLCAAPQPAAPNgttphdspegheapEGEAEQEVEEAQVLP-RLVRLQVDGLQS				6	Query	106	+q++ eK++e + + l+++s ++ +q+e+la + + ++dg++++ svlanW++v+r+isl + + + e e+e+e e+ + lP LVR++v+ ++		aleqkiaeKraeLesLkelrelsddLakqleelaekletlsdgtesVasvlanWdsvlrsislaslsllkyse..............edeseeeeekeeplPetLVRipveeeee	1		56799**********************************************************9888776666899*****997665445555555559999.9*****998665		243126815	CALCODRAFT_497658	hypothetical protein	56
results	CALVIDRAFT_490033	CALVIDRAFT_490033	KZO90739	PF08654.10	0	15533108628945 1330018	0	hypothetical protein	1.9e-14	http://ensemblgenomes.org/id/CALVIDRAFT_490033	3	Eukaryota	1	1	13	1	1	Basidiomycota	-50.5734	66.7	243119928	Calocera viscosa (strain TUFC12733)	1330018	http://www.uniprot.org/taxonomy/	0.336634	34	134	120	102	0.712871	72	YGAQRLLEKQHEWQGVAMLKEASGRMLQQVESLAREGDVMADGGKAIGSVLANWPNVFRIISLCAQTPASAPNGAAPPEEPEEPEVLP-RLVRLQVDGLQSA				6	Query	107	+q++ eK++e + + l+e+s ++ +q+e+la + + ++dg++++ svlanW++v+r+isl + + + + + ee e+ e lP LVR++v+ +++		aleqkiaeKraeLesLkelrelsddLakqleelaekletlsdgtesVasvlanWdsvlrsislaslsllkyseedeseeeeekeeplPetLVRipveeeees	1		55799**********************************************************99988877776777778888899**.9******987654		243119928	CALVIDRAFT_490033	hypothetical protein	28
results	CAWG_04273	CAWG_04273	EEQ45932	PF08654.10	1	15533108628945 294748	2	conserved hypothetical protein	2.3e-33	http://ensemblgenomes.org/id/CAWG_04273	3	Eukaryota	1	1	13	1	1	Ascomycota	-94.1201	127.7	240371985	Candida albicans (strain WO-1)	294748	http://www.uniprot.org/taxonomy/	0.536364	59	125	120	118	0.945455	104	SkTNTAIYQKIAEKRANLERFREFKELTDDLVLQLESIGDKLETMNGGTASVALILANWKSVVQSISLASLALMKESND-------NNKEAFPEPLVRVRVGQSNEEN-QDDEEADEE				2	Query	118	s +++a++qkiaeKra+Le+++e++el+ddL+ qle++ +klet++ gt+sVa +lanW+sv++sislasl+l+k+s++ +++e++Pe+LVR++v +++e++ +++eea+ee		s.qssaleqkiaeKraeLesLkelrelsddLakqleelaekletlsdgtesVasvlanWdsvlrsislaslsllkyseedeseeeeekeeplPetLVRipveeeeeseaeaeeeaaee	1		54789*********************************************************************88882.......33479**************965.555555554		240371985	CAWG_04273	conserved hypothetical protein	2
results	MEK_01955	MEK_01955	KGT70714	PF08654.10	1	15533108628945 1094981	2	DASH complex subunit DAD2	2.3e-33	http://ensemblgenomes.org/id/MEK_01955	3	Eukaryota	1	1	13	1	1	Ascomycota	-94.1201	127.7	240211620	Candida albicans 12C (GCA_000773845)	1094981	http://www.uniprot.org/taxonomy/	0.536364	59	125	120	118	0.945455	104	SkTNTAIYQKIAEKRANLERFREFKELTDDLVLQLESIGDKLETMNGGTASVALILANWKSVVQSISLASLALMKESND-------NNKEAFPEPLVRVRVGQSNEEN-QDDEEADEE				2	Query	118	s +++a++qkiaeKra+Le+++e++el+ddL+ qle++ +klet++ gt+sVa +lanW+sv++sislasl+l+k+s++ +++e++Pe+LVR++v +++e++ +++eea+ee		s.qssaleqkiaeKraeLesLkelrelsddLakqleelaekletlsdgtesVasvlanWdsvlrsislaslsllkyseedeseeeeekeeplPetLVRipveeeeeseaeaeeeaaee	1		54789*********************************************************************88882.......33479**************965.555555554		240211620	MEK_01955	DASH complex subunit DAD2	2
results	MEY_01935	MEY_01935	KGU14211	PF08654.10	1	15533108628945 1094987	2	DASH complex subunit DAD2	2.3e-33	http://ensemblgenomes.org/id/MEY_01935	3	Eukaryota	1	1	13	1	1	Ascomycota	-94.1201	127.7	240248971	Candida albicans 19F (GCA_000775445)	1094987	http://www.uniprot.org/taxonomy/	0.536364	59	125	120	118	0.945455	104	SkTNTAIYQKIAEKRANLERFREFKELTDDLVLQLESIGDKLETMNGGTASVALILANWKSVVQSISLASLALMKESND-------NNKEAFPEPLVRVRVGQSNEEN-QDDEEADEE				2	Query	118	s +++a++qkiaeKra+Le+++e++el+ddL+ qle++ +klet++ gt+sVa +lanW+sv++sislasl+l+k+s++ +++e++Pe+LVR++v +++e++ +++eea+ee		s.qssaleqkiaeKraeLesLkelrelsddLakqleelaekletlsdgtesVasvlanWdsvlrsislaslsllkyseedeseeeeekeeplPetLVRipveeeeeseaeaeeeaaee	1		54789*********************************************************************88882.......33479**************965.555555554		240248971	MEY_01935	DASH complex subunit DAD2	2
results	W5O_01932	W5O_01932	KHC46666	PF08654.10	1	15533108628945 1165368	2	DASH complex subunit DAD2	2.3e-33	http://ensemblgenomes.org/id/W5O_01932	3	Eukaryota	1	1	13	1	1	Ascomycota	-94.1201	127.7	240342050	Candida albicans Ca6 (GCA_000784695)	1165368	http://www.uniprot.org/taxonomy/	0.536364	59	125	120	118	0.945455	104	SkTNTAIYQKIAEKRANLERFREFKELTDDLVLQLESIGDKLETMNGGTASVALILANWKSVVQSISLASLALMKESND-------NNKEAFPEPLVRVRVGQSNEEN-QDDEEADEE				2	Query	118	s +++a++qkiaeKra+Le+++e++el+ddL+ qle++ +klet++ gt+sVa +lanW+sv++sislasl+l+k+s++ +++e++Pe+LVR++v +++e++ +++eea+ee		s.qssaleqkiaeKraeLesLkelrelsddLakqleelaekletlsdgtesVasvlanWdsvlrsislaslsllkyseedeseeeeekeeplPetLVRipveeeeeseaeaeeeaaee	1		54789*********************************************************************88882.......33479**************965.555555554		240342050	W5O_01932	DASH complex subunit DAD2	2
results	MG1_01955	MG1_01955	KGR00135	PF08654.10	1	15533108628945 1094988	2	DASH complex subunit DAD2	2.3e-33	http://ensemblgenomes.org/id/MG1_01955	3	Eukaryota	1	1	13	1	1	Ascomycota	-94.1201	127.7	240255218	Candida albicans GC75 (GCA_000773735)	1094988	http://www.uniprot.org/taxonomy/	0.536364	59	125	120	118	0.945455	104	SkTNTAIYQKIAEKRANLERFREFKELTDDLVLQLESIGDKLETMNGGTASVALILANWKSVVQSISLASLALMKESND-------NNKEAFPEPLVRVRVGQSNEEN-QDDEEADEE				2	Query	118	s +++a++qkiaeKra+Le+++e++el+ddL+ qle++ +klet++ gt+sVa +lanW+sv++sislasl+l+k+s++ +++e++Pe+LVR++v +++e++ +++eea+ee		s.qssaleqkiaeKraeLesLkelrelsddLakqleelaekletlsdgtesVasvlanWdsvlrsislaslsllkyseedeseeeeekeeplPetLVRipveeeeeseaeaeeeaaee	1		54789*********************************************************************88882.......33479**************965.555555554		240255218	MG1_01955	DASH complex subunit DAD2	2
results	MEM_01937	MEM_01937	KGU15321	PF08654.10	0	15533108628945 1094982	2.4	DASH complex subunit DAD2	2.3e-33	http://ensemblgenomes.org/id/MEM_01937	3	Eukaryota	1	1	13	1	1	Ascomycota	-94.1284	127.7	240218230	Candida albicans L26 (GCA_000775455)	1094982	http://www.uniprot.org/taxonomy/	0.545455	60	125	120	118	0.945455	104	SkTNTAIYQKIAEKRANLERFREFKELTDDLVLQLESIGDKLETMNGGTASVALILANWKSVVQSISLASLALMKESND-------NNKEAFPEPLVRVRVGQSNEEN-QDEEEADEE				2	Query	118	s +++a++qkiaeKra+Le+++e++el+ddL+ qle++ +klet++ gt+sVa +lanW+sv++sislasl+l+k+s++ +++e++Pe+LVR++v +++e++ ++eeea+ee		s.qssaleqkiaeKraeLesLkelrelsddLakqleelaekletlsdgtesVasvlanWdsvlrsislaslsllkyseedeseeeeekeeplPetLVRipveeeeeseaeaeeeaaee	1		54789*********************************************************************88882.......33479**************954.555555555		240218230	MEM_01937	DASH complex subunit DAD2	2
results	MG7_01941	MG7_01941	KGU28598	PF08654.10	1	15533108628945 1094991	2	DASH complex subunit DAD2	2.3e-33	http://ensemblgenomes.org/id/MG7_01941	3	Eukaryota	1	1	13	1	1	Ascomycota	-94.1201	127.7	240273985	Candida albicans P34048 (GCA_000775465)	1094991	http://www.uniprot.org/taxonomy/	0.536364	59	125	120	118	0.945455	104	SkTNTAIYQKIAEKRANLERFREFKELTDDLVLQLESIGDKLETMNGGTASVALILANWKSVVQSISLASLALMKESND-------NNKEAFPEPLVRVRVGQSNEEN-QDDEEADEE				2	Query	118	s +++a++qkiaeKra+Le+++e++el+ddL+ qle++ +klet++ gt+sVa +lanW+sv++sislasl+l+k+s++ +++e++Pe+LVR++v +++e++ +++eea+ee		s.qssaleqkiaeKraeLesLkelrelsddLakqleelaekletlsdgtesVasvlanWdsvlrsislaslsllkyseedeseeeeekeeplPetLVRipveeeeeseaeaeeeaaee	1		54789*********************************************************************88882.......33479**************965.555555554		240273985	MG7_01941	DASH complex subunit DAD2	2
results	MEU_01925	MEU_01925	KGQ96391	PF08654.10	1	15533108628945 1094985	2	DASH complex subunit DAD2	2.3e-33	http://ensemblgenomes.org/id/MEU_01925	3	Eukaryota	1	1	13	1	1	Ascomycota	-94.1201	127.7	240236506	Candida albicans P37005 (GCA_000773745)	1094985	http://www.uniprot.org/taxonomy/	0.536364	59	125	120	118	0.945455	104	SkTNTAIYQKIAEKRANLERFREFKELTDDLVLQLESIGDKLETMNGGTASVALILANWKSVVQSISLASLALMKESND-------NNKEAFPEPLVRVRVGQSNEEN-QDDEEADEE				2	Query	118	s +++a++qkiaeKra+Le+++e++el+ddL+ qle++ +klet++ gt+sVa +lanW+sv++sislasl+l+k+s++ +++e++Pe+LVR++v +++e++ +++eea+ee		s.qssaleqkiaeKraeLesLkelrelsddLakqleelaekletlsdgtesVasvlanWdsvlrsislaslsllkyseedeseeeeekeeplPetLVRipveeeeeseaeaeeeaaee	1		54789*********************************************************************88882.......33479**************965.555555554		240236506	MEU_01925	DASH complex subunit DAD2	2
results	MG9_01941	MG9_01941	KGR20877	PF08654.10	0	15533108628945 1094992	2.4	DASH complex subunit DAD2	2.3e-33	http://ensemblgenomes.org/id/MG9_01941	3	Eukaryota	1	1	13	1	1	Ascomycota	-94.1284	127.7	240280590	Candida albicans P37037 (GCA_000773825)	1094992	http://www.uniprot.org/taxonomy/	0.545455	60	125	120	118	0.945455	104	SkTNTAIYQKIAEKRANLERFREFKELTDDLVLQLESIGDKLETMNGGTASVALILANWKSVVQSISLASLALMKESND-------NNKEAFPEPLVRVRVGQSNEEN-QDEEEADEE				2	Query	118	s +++a++qkiaeKra+Le+++e++el+ddL+ qle++ +klet++ gt+sVa +lanW+sv++sislasl+l+k+s++ +++e++Pe+LVR++v +++e++ ++eeea+ee		s.qssaleqkiaeKraeLesLkelrelsddLakqleelaekletlsdgtesVasvlanWdsvlrsislaslsllkyseedeseeeeekeeplPetLVRipveeeeeseaeaeeeaaee	1		54789*********************************************************************88882.......33479**************954.555555555		240280590	MG9_01941	DASH complex subunit DAD2	2
results	MGC_01921	MGC_01921	KHC58543	PF08654.10	1	15533108628945 1094993	2	DASH complex subunit DAD2	2.3e-33	http://ensemblgenomes.org/id/MGC_01921	3	Eukaryota	1	1	13	1	1	Ascomycota	-94.1201	127.7	240286510	Candida albicans P37039 (GCA_000784515)	1094993	http://www.uniprot.org/taxonomy/	0.536364	59	125	120	118	0.945455	104	SkTNTAIYQKIAEKRANLERFREFKELTDDLVLQLESIGDKLETMNGGTASVALILANWKSVVQSISLASLALMKESND-------NNKEAFPEPLVRVRVGQSNEEN-QDDEEADEE				2	Query	118	s +++a++qkiaeKra+Le+++e++el+ddL+ qle++ +klet++ gt+sVa +lanW+sv++sislasl+l+k+s++ +++e++Pe+LVR++v +++e++ +++eea+ee		s.qssaleqkiaeKraeLesLkelrelsddLakqleelaekletlsdgtesVasvlanWdsvlrsislaslsllkyseedeseeeeekeeplPetLVRipveeeeeseaeaeeeaaee	1		54789*********************************************************************88882.......33479**************965.555555554		240286510	MGC_01921	DASH complex subunit DAD2	2
results	MGK_01929	MGK_01929	KGU35118	PF08654.10	1	15533108628945 1094996	2	DASH complex subunit DAD2	2.3e-33	http://ensemblgenomes.org/id/MGK_01929	3	Eukaryota	1	1	13	1	1	Ascomycota	-94.1201	127.7	240305197	Candida albicans P57055 (GCA_000775505)	1094996	http://www.uniprot.org/taxonomy/	0.536364	59	125	120	118	0.945455	104	SkTNTAIYQKIAEKRANLERFREFKELTDDLVLQLESIGDKLETMNGGTASVALILANWKSVVQSISLASLALMKESND-------NNKEAFPEPLVRVRVGQSNEEN-QDDEEADEE				2	Query	118	s +++a++qkiaeKra+Le+++e++el+ddL+ qle++ +klet++ gt+sVa +lanW+sv++sislasl+l+k+s++ +++e++Pe+LVR++v +++e++ +++eea+ee		s.qssaleqkiaeKraeLesLkelrelsddLakqleelaekletlsdgtesVasvlanWdsvlrsislaslsllkyseedeseeeeekeeplPetLVRipveeeeeseaeaeeeaaee	1		54789*********************************************************************88882.......33479**************965.555555554		240305197	MGK_01929	DASH complex subunit DAD2	2
results	MG5_01925	MG5_01925	KGR12282	PF08654.10	1	15533108628945 1094990	2	DASH complex subunit DAD2	2.3e-33	http://ensemblgenomes.org/id/MG5_01925	3	Eukaryota	1	1	13	1	1	Ascomycota	-94.1201	127.7	240267760	Candida albicans P57072 (GCA_000773805)	1094990	http://www.uniprot.org/taxonomy/	0.536364	59	125	120	118	0.945455	104	SkTNTAIYQKIAEKRANLERFREFKELTDDLVLQLESIGDKLETMNGGTASVALILANWKSVVQSISLASLALMKESND-------NNKEAFPEPLVRVRVGQSNEEN-QDDEEADEE				2	Query	118	s +++a++qkiaeKra+Le+++e++el+ddL+ qle++ +klet++ gt+sVa +lanW+sv++sislasl+l+k+s++ +++e++Pe+LVR++v +++e++ +++eea+ee		s.qssaleqkiaeKraeLesLkelrelsddLakqleelaekletlsdgtesVasvlanWdsvlrsislaslsllkyseedeseeeeekeeplPetLVRipveeeeeseaeaeeeaaee	1		54789*********************************************************************88882.......33479**************965.555555554		240267760	MG5_01925	DASH complex subunit DAD2	2
results	MEW_01878	MEW_01878	KHC53612	PF08654.10	0	15533108628945 1094986	2.4	DASH complex subunit DAD2	2.3e-33	http://ensemblgenomes.org/id/MEW_01878	3	Eukaryota	1	1	13	1	1	Ascomycota	-94.1284	127.7	240243090	Candida albicans P60002 (GCA_000784525)	1094986	http://www.uniprot.org/taxonomy/	0.545455	60	125	120	118	0.945455	104	SkTNTAIYQKIAEKRANLERFREFKELTDDLVLQLESIGDKLETMNGGTASVALILANWKSVVQSISLASLALMKESND-------NNKEAFPEPLVRVRVGQSNEEN-QDEEEADEE				2	Query	118	s +++a++qkiaeKra+Le+++e++el+ddL+ qle++ +klet++ gt+sVa +lanW+sv++sislasl+l+k+s++ +++e++Pe+LVR++v +++e++ ++eeea+ee		s.qssaleqkiaeKraeLesLkelrelsddLakqleelaekletlsdgtesVasvlanWdsvlrsislaslsllkyseedeseeeeekeeplPetLVRipveeeeeseaeaeeeaaee	1		54789*********************************************************************88882.......33479**************954.555555555		240243090	MEW_01878	DASH complex subunit DAD2	2
results	MGE_01933	MGE_01933	KHC65632	PF08654.10	0	15533108628945 1094994	2.8	DASH complex subunit DAD2	2.9e-33	http://ensemblgenomes.org/id/MGE_01933	3	Eukaryota	1	1	13	1	1	Ascomycota	-93.8935	127.4	240296557	Candida albicans P75010 (GCA_000784575)	1094994	http://www.uniprot.org/taxonomy/	0.545455	60	125	120	118	0.945455	104	SkTNTAIYQKIAEKRANLERFREFKELTDDLVLQLESIGDKLETMNGGTASVALILANWKSVVQSISLASLALMKESN-------NNNKEAFPEPLVRVRVGQSNEEN-QDEEEADEE				2	Query	118	s +++a++qkiaeKra+Le+++e++el+ddL+ qle++ +klet++ gt+sVa +lanW+sv++sislasl+l+k+s+ ++++e++Pe+LVR++v +++e++ ++eeea+ee		s.qssaleqkiaeKraeLesLkelrelsddLakqleelaekletlsdgtesVasvlanWdsvlrsislaslsllkyseedeseeeeekeeplPetLVRipveeeeeseaeaeeeaaee	1		54789*********************************************************************8888.......233479**************954.555555555		240296557	MGE_01933	DASH complex subunit DAD2	2
results	MGI_01913	MGI_01913	KHC72424	PF08654.10	1	15533108628945 1094995	2	DASH complex subunit DAD2	2.3e-33	http://ensemblgenomes.org/id/MGI_01913	3	Eukaryota	1	1	13	1	1	Ascomycota	-94.1201	127.7	240298968	Candida albicans P75016 (GCA_000784595)	1094995	http://www.uniprot.org/taxonomy/	0.536364	59	125	120	118	0.945455	104	SkTNTAIYQKIAEKRANLERFREFKELTDDLVLQLESIGDKLETMNGGTASVALILANWKSVVQSISLASLALMKESND-------NNKEAFPEPLVRVRVGQSNEEN-QDDEEADEE				2	Query	118	s +++a++qkiaeKra+Le+++e++el+ddL+ qle++ +klet++ gt+sVa +lanW+sv++sislasl+l+k+s++ +++e++Pe+LVR++v +++e++ +++eea+ee		s.qssaleqkiaeKraeLesLkelrelsddLakqleelaekletlsdgtesVasvlanWdsvlrsislaslsllkyseedeseeeeekeeplPetLVRipveeeeeseaeaeeeaaee	1		54789*********************************************************************88882.......33479**************965.555555554		240298968	MGI_01913	DASH complex subunit DAD2	2
results	MGM_01974	MGM_01974	KGU32621	PF08654.10	1	15533108628945 1094997	2	DASH complex subunit DAD2	2.3e-33	http://ensemblgenomes.org/id/MGM_01974	3	Eukaryota	1	1	13	1	1	Ascomycota	-94.1201	127.7	240311448	Candida albicans P75063 (GCA_000775525)	1094997	http://www.uniprot.org/taxonomy/	0.536364	59	125	120	118	0.945455	104	SkTNTAIYQKIAEKRANLERFREFKELTDDLVLQLESIGDKLETMNGGTASVALILANWKSVVQSISLASLALMKESND-------NNKEAFPEPLVRVRVGQSNEEN-QDDEEADEE				2	Query	118	s +++a++qkiaeKra+Le+++e++el+ddL+ qle++ +klet++ gt+sVa +lanW+sv++sislasl+l+k+s++ +++e++Pe+LVR++v +++e++ +++eea+ee		s.qssaleqkiaeKraeLesLkelrelsddLakqleelaekletlsdgtesVasvlanWdsvlrsislaslsllkyseedeseeeeekeeplPetLVRipveeeeeseaeaeeeaaee	1		54789*********************************************************************88882.......33479**************965.555555554		240311448	MGM_01974	DASH complex subunit DAD2	2
results	MGO_01910	MGO_01910	KHC38138	PF08654.10	1	15533108628945 1094998	2	DASH complex subunit DAD2	2.3e-33	http://ensemblgenomes.org/id/MGO_01910	3	Eukaryota	1	1	13	1	1	Ascomycota	-94.1201	127.7	240317684	Candida albicans P76055 (GCA_000784505)	1094998	http://www.uniprot.org/taxonomy/	0.536364	59	125	120	118	0.945455	104	SkTNTAIYQKIAEKRANLERFREFKELTDDLVLQLESIGDKLETMNGGTASVALILANWKSVVQSISLASLALMKESND-------NNKEAFPEPLVRVRVGQSNEEN-QDDEEADEE				2	Query	118	s +++a++qkiaeKra+Le+++e++el+ddL+ qle++ +klet++ gt+sVa +lanW+sv++sislasl+l+k+s++ +++e++Pe+LVR++v +++e++ +++eea+ee		s.qssaleqkiaeKraeLesLkelrelsddLakqleelaekletlsdgtesVasvlanWdsvlrsislaslsllkyseedeseeeeekeeplPetLVRipveeeeeseaeaeeeaaee	1		54789*********************************************************************88882.......33479**************965.555555554		240317684	MGO_01910	DASH complex subunit DAD2	2
results	MGQ_01921	MGQ_01921	KHC39579	PF08654.10	1	15533108628945 1094999	2	DASH complex subunit DAD2	2.3e-33	http://ensemblgenomes.org/id/MGQ_01921	3	Eukaryota	1	1	13	1	1	Ascomycota	-94.1201	127.7	240323902	Candida albicans P76067 (GCA_000784495)	1094999	http://www.uniprot.org/taxonomy/	0.536364	59	125	120	118	0.945455	104	SkTNTAIYQKIAEKRANLERFREFKELTDDLVLQLESIGDKLETMNGGTASVALILANWKSVVQSISLASLALMKESND-------NNKEAFPEPLVRVRVGQSNEEN-QDDEEADEE				2	Query	118	s +++a++qkiaeKra+Le+++e++el+ddL+ qle++ +klet++ gt+sVa +lanW+sv++sislasl+l+k+s++ +++e++Pe+LVR++v +++e++ +++eea+ee		s.qssaleqkiaeKraeLesLkelrelsddLakqleelaekletlsdgtesVasvlanWdsvlrsislaslsllkyseedeseeeeekeeplPetLVRipveeeeeseaeaeeeaaee	1		54789*********************************************************************88882.......33479**************965.555555554		240323902	MGQ_01921	DASH complex subunit DAD2	2
results	MGS_01922	MGS_01922	KHC80324	PF08654.10	1	15533108628945 1095000	2	DASH complex subunit DAD2	2.3e-33	http://ensemblgenomes.org/id/MGS_01922	3	Eukaryota	1	1	13	1	1	Ascomycota	-94.1201	127.7	240330123	Candida albicans P78042 (GCA_000784615)	1095000	http://www.uniprot.org/taxonomy/	0.536364	59	125	120	118	0.945455	104	SkTNTAIYQKIAEKRANLERFREFKELTDDLVLQLESIGDKLETMNGGTASVALILANWKSVVQSISLASLALMKESND-------NNKEAFPEPLVRVRVGQSNEEN-QDDEEADEE				2	Query	118	s +++a++qkiaeKra+Le+++e++el+ddL+ qle++ +klet++ gt+sVa +lanW+sv++sislasl+l+k+s++ +++e++Pe+LVR++v +++e++ +++eea+ee		s.qssaleqkiaeKraeLesLkelrelsddLakqleelaekletlsdgtesVasvlanWdsvlrsislaslsllkyseedeseeeeekeeplPetLVRipveeeeeseaeaeeeaaee	1		54789*********************************************************************88882.......33479**************965.555555554		240330123	MGS_01922	DASH complex subunit DAD2	2
results	MG3_01942	MG3_01942	KGR13517	PF08654.10	1	15533108628945 1094989	2	DASH complex subunit DAD2	2.3e-33	http://ensemblgenomes.org/id/MG3_01942	3	Eukaryota	1	1	13	1	1	Ascomycota	-94.1201	127.7	240261479	Candida albicans P78048 (GCA_000773725)	1094989	http://www.uniprot.org/taxonomy/	0.536364	59	125	120	118	0.945455	104	SkTNTAIYQKIAEKRANLERFREFKELTDDLVLQLESIGDKLETMNGGTASVALILANWKSVVQSISLASLALMKESND-------NNKEAFPEPLVRVRVGQSNEEN-QDDEEADEE				2	Query	118	s +++a++qkiaeKra+Le+++e++el+ddL+ qle++ +klet++ gt+sVa +lanW+sv++sislasl+l+k+s++ +++e++Pe+LVR++v +++e++ +++eea+ee		s.qssaleqkiaeKraeLesLkelrelsddLakqleelaekletlsdgtesVasvlanWdsvlrsislaslsllkyseedeseeeeekeeplPetLVRipveeeeeseaeaeeeaaee	1		54789*********************************************************************88882.......33479**************965.555555554		240261479	MG3_01942	DASH complex subunit DAD2	2
results	MEQ_01910	MEQ_01910	KGU11636	PF08654.10	1	15533108628945 1094984	2	DASH complex subunit DAD2	2.3e-33	http://ensemblgenomes.org/id/MEQ_01910	3	Eukaryota	1	1	13	1	1	Ascomycota	-94.1201	127.7	240230326	Candida albicans P87 (GCA_000774085)	1094984	http://www.uniprot.org/taxonomy/	0.536364	59	125	120	118	0.945455	104	SkTNTAIYQKIAEKRANLERFREFKELTDDLVLQLESIGDKLETMNGGTASVALILANWKSVVQSISLASLALMKESND-------NNKEAFPEPLVRVRVGQSNEEN-QDDEEADEE				2	Query	118	s +++a++qkiaeKra+Le+++e++el+ddL+ qle++ +klet++ gt+sVa +lanW+sv++sislasl+l+k+s++ +++e++Pe+LVR++v +++e++ +++eea+ee		s.qssaleqkiaeKraeLesLkelrelsddLakqleelaekletlsdgtesVasvlanWdsvlrsislaslsllkyseedeseeeeekeeplPetLVRipveeeeeseaeaeeeaaee	1		54789*********************************************************************88882.......33479**************965.555555554		240230326	MEQ_01910	DASH complex subunit DAD2	2
results	MEO_01925	MEO_01925	KGQ89068	PF08654.10	1	15533108628945 1094983	2	DASH complex subunit DAD2	2.3e-33	http://ensemblgenomes.org/id/MEO_01925	3	Eukaryota	1	1	13	1	1	Ascomycota	-94.1201	127.7	240224117	Candida albicans P94015 (GCA_000773755)	1094983	http://www.uniprot.org/taxonomy/	0.536364	59	125	120	118	0.945455	104	SkTNTAIYQKIAEKRANLERFREFKELTDDLVLQLESIGDKLETMNGGTASVALILANWKSVVQSISLASLALMKESND-------NNKEAFPEPLVRVRVGQSNEEN-QDDEEADEE				2	Query	118	s +++a++qkiaeKra+Le+++e++el+ddL+ qle++ +klet++ gt+sVa +lanW+sv++sislasl+l+k+s++ +++e++Pe+LVR++v +++e++ +++eea+ee		s.qssaleqkiaeKraeLesLkelrelsddLakqleelaekletlsdgtesVasvlanWdsvlrsislaslsllkyseedeseeeeekeeplPetLVRipveeeeeseaeaeeeaaee	1		54789*********************************************************************88882.......33479**************965.555555554		240224117	MEO_01925	DASH complex subunit DAD2	2
results	W5Q_01952	W5Q_01952	KHC81568	PF08654.10	1	15533108628945 237561	2	DASH complex subunit DAD2	2.3e-33	http://ensemblgenomes.org/id/W5Q_01952	3	Eukaryota	1	1	13	1	1	Ascomycota	-94.1201	127.7	240354321	Candida albicans SC5314 (GCA_000784655)	237561	http://www.uniprot.org/taxonomy/	0.536364	59	125	120	118	0.945455	104	SkTNTAIYQKIAEKRANLERFREFKELTDDLVLQLESIGDKLETMNGGTASVALILANWKSVVQSISLASLALMKESND-------NNKEAFPEPLVRVRVGQSNEEN-QDDEEADEE				2	Query	118	s +++a++qkiaeKra+Le+++e++el+ddL+ qle++ +klet++ gt+sVa +lanW+sv++sislasl+l+k+s++ +++e++Pe+LVR++v +++e++ +++eea+ee		s.qssaleqkiaeKraeLesLkelrelsddLakqleelaekletlsdgtesVasvlanWdsvlrsislaslsllkyseedeseeeeekeeplPetLVRipveeeeeseaeaeeeaaee	2		54789*********************************************************************88882.......33479**************965.555555554		240354321	W5Q_01952	DASH complex subunit DAD2	2
results	W5Q_01952	W5Q_01952	KHC81568	PF08654.10	1	15533108628945 237561	2	DASH complex subunit DAD2	2.3e-33	http://ensemblgenomes.org/id/W5Q_01952	3	Eukaryota	1	1	13	1	1	Ascomycota	-94.1201	127.7	240354321	Candida albicans SC5314 (GCA_000784655)	237561	http://www.uniprot.org/taxonomy/
results	QG37_01156	QG37_01156	KNE01814	PF08654.10	0	15533108628945 498019	3.6	hypothetical protein	9.3e-29	http://ensemblgenomes.org/id/QG37_01156	3	Eukaryota	1	1	13	1	1	Ascomycota	-83.5146	112.9	239230288	Candida auris	498019	http://www.uniprot.org/taxonomy/	0.479592	47	103	120	105	0.897959	88	K--SSVQTAIEKKKEELLQLKVLNKYTYDLVLQLEEIQEKLQTMGEGVESVALILSNWQNVINSISLASMGVMKYSAQ-----DYEEQHPLPETLVRIKLDKESG				2	Query	106	+ s++++ i++K++eL +Lk l++++ dL+ qlee++ekl+t+ +g esVa +l+nW++v++sislas++++kys++ + e+++plPetLVRi++++e+		sqssaleqkiaeKraeLesLkelrelsddLakqleelaekletlsdgtesVasvlanWdsvlrsislaslsllkyseedeseeeeekeeplPetLVRipveeeee	1		4..899**********************************************************************93.....445569************9985		239230288	QG37_01156	hypothetical protein	2
results	CD36_19710	CD36_19710	CAX43751	PF08654.10	0	15533108628945 573826	3.2	DASH complex subunit DAD2 homologue, putative	6.1e-33	http://ensemblgenomes.org/id/CD36_19710	3	Eukaryota	1	1	13	1	1	Ascomycota	-93.142	126.4	240401988	Candida dubliniensis (strain CD36 / ATCC MYA-646 / CBS 7987 / NCPF 3949 / NRRL Y-17841)	573826	http://www.uniprot.org/taxonomy/	0.504505	56	128	120	118	0.945946	105	SkTNTAIYQKITEKRANLERFREFKELTDDLVLQLESIGDKLETMNGGTASVALILANWKSVVQSISLASLALMKESND-------NNKEAFPEPLVRVRVGQANDENQEEEEDDEED				2	Query	118	s +++a++qki+eKra+Le+++e++el+ddL+ qle++ +klet++ gt+sVa +lanW+sv++sislasl+l+k+s++ +++e++Pe+LVR++v +++++++e+ee+++e+		s.qssaleqkiaeKraeLesLkelrelsddLakqleelaekletlsdgtesVasvlanWdsvlrsislaslsllkyseedeseeeeekeeplPetLVRipveeeeeseaeaeeeaaee	1		54789*********************************************************************88882.......33479**************9754444444333		240401988	CD36_19710	DASH complex subunit DAD2 homologue, putative	2
results	CAGL0G02233g	CAGL0G02233g	CAG59386	PF08654.10	1	15533108628945 5478	3.2		8.6e-28	http://ensemblgenomes.org/id/CAGL0G02233g	3	Eukaryota	1	1	13	1	1	Ascomycota	-81.2818	109.7	239444582	Candida glabrata	5478	http://www.uniprot.org/taxonomy/	0.441176	45	127	120	130	0.852941	87	GLEQQKLAKQQELAALKRITALTDQMRTELDEMSIEVSKINKNAESVANVMANWDSIRKYISEASLGLLRYAEgdyqvgawdgkenksdksnADK-------SyqsddehktEPLPEALVRISVANNEES				6	Query	107	leq+ +K++eL++Lk++++l+d+++++l+e++ +++++++++esVa+v+anWds+ + is asl+ll+y+e +d+ eplPe+LVRi+v+++ees		aleqkiaeKraeLesLkelrelsddLakqleelaekletlsdgtesVasvlanWdsvlrsislaslsllkyse...................edeseeeeeke.........eplPetLVRipveeeees	3		6889999**************************************************************************99987766544222.......1334445688**************9985		239444582	CAGL0G02233g		3
results	CAGL0G02233g	CAGL0G02233g	CAG59386	PF08654.10	1	15533108628945 5478	3.2		8.6e-28	http://ensemblgenomes.org/id/CAGL0G02233g	3	Eukaryota	1	1	13	1	1	Ascomycota	-81.2818	109.7	239444582	Candida glabrata	5478	http://www.uniprot.org/taxonomy/
results	CAGL0G02233g	CAGL0G02233g	CAG59386	PF08654.10	1	15533108628945 5478	3.2		8.6e-28	http://ensemblgenomes.org/id/CAGL0G02233g	3	Eukaryota	1	1	13	1	1	Ascomycota	-81.2818	109.7	239444582	Candida glabrata	5478	http://www.uniprot.org/taxonomy/
results	G210_1198	G210_1198	EMG50753	PF08654.10	0	15533108628945 1245528	2.3	DASH complex subunit DAD2	1.7e-28	http://ensemblgenomes.org/id/G210_1198	3	Eukaryota	1	1	13	1	1	Ascomycota	-82.9191	112	240351653	Candida maltosa (strain Xu316)	1245528	http://www.uniprot.org/taxonomy/	0.453704	49	120	120	115	0.907407	98	SHTTIQQKIAEKRANLEKLREFKELTDELTDQLENVGSNLETMTNGTTSVGLILATWQNVVQSIALASLKLAQESN-------TDGEDPLPEPLIRVGVSQSDDQKGDEEDEDEE				3	Query	117	+ + ++qkiaeKra+Le+L+e++el+d+L++qle++ ++let+++gt+sV +la W++v++si lasl+l+++s+ ++ e+plPe+L+R+ v+++++++ ++e+e++e		qssaleqkiaeKraeLesLkelrelsddLakqleelaekletlsdgtesVasvlanWdsvlrsislaslsllkyseedeseeeeekeeplPetLVRipveeeeeseaeaeeeaae	1		45789*******************************************************************7777.......56678*************99975444444443		240351653	G210_1198	DASH complex subunit DAD2	4
results	CORT_0A05890	CORT_0A05890	CCG20976	PF08654.10	0	15533108628945 1136231	0.6	Dad2 protein	5.3e-32	http://ensemblgenomes.org/id/CORT_0A05890	3	Eukaryota	1	1	13	1	1	Ascomycota	-90.9767	123.3	240339671	Candida orthopsilosis (strain 90-125)	1136231	http://www.uniprot.org/taxonomy/	0.469027	53	125	120	116	0.893805	101	QNTAIYQKIAEKRANLELLREFKTLTDELANELEIIGDRLETMRDGTSSVALILSNWQRIIQSISLASLSLLKSTN-DGPNGVVDR-DAYPEPLIRINLDDNEQEgeiDNEDEDEG				3	Query	115	q++a++qkiaeKra+Le L+e+++l+d+La++le + ++let++dgt+sVa +l+nW+++++sislaslsllk+++ d + ++ +++Pe+L+Ri+++++e++ ++e+e+e		qssaleqkiaeKraeLesLkelrelsddLakqleelaekletlsdgtesVasvlanWdsvlrsislaslsllkyseedeseeeeekeeplPetLVRipveeeees...eaeaeeea	1		899**********************************************************************999.677766666.8***************9875544444444		240339671	CORT_0A05890	Dad2 protein	4
results	CPAR2_206530	CPAR2_206530	CCE43010	PF08654.10	0	15533108628945 5480	6.2	hypothetical protein	9.2e-34	http://ensemblgenomes.org/id/CPAR2_206530	3	Eukaryota	1	1	13	1	1	Ascomycota	-95.0356	129	240381618	Candida parapsilosis str. CDC317 (GCA_000182765)	5480	http://www.uniprot.org/taxonomy/	0.495495	55	119	120	114	0.945946	105	QNTAIYQKIAEKRANLELLREFRSLTDELANELEQIGDQLETMKDGTSSVALILSNWQRVIQSISLASLSLLKSTN--TATNEEVDQDAYPEPLIRINLQDENED-EQESESND				3	Query	116	q++a++qkiaeKra+Le L+e+r+l+d+La++le++ ++let++dgt+sVa +l+nW++v++sislaslsllk+++ ++ +ee +++++Pe+L+Ri++++e+e ++++e+++		qssaleqkiaeKraeLesLkelrelsddLakqleelaekletlsdgtesVasvlanWdsvlrsislaslsllkyseedeseeeeekeeplPetLVRipveeeeeseaeaeeeaa	1		899*********************************************************************9999..3444555559**************995.44554444		240381618	CPAR2_206530	hypothetical protein	4
results	CANTEDRAFT_113085	CANTEDRAFT_113085	EGV65523	PF08654.10	1	15533108628945 590646	0.3	hypothetical protein	4.7e-28	http://ensemblgenomes.org/id/CANTEDRAFT_113085	3	Eukaryota	1	1	13	1	1	Ascomycota	-81.8981	110.6	240488174	Candida tenuis (strain ATCC 10573 / BCRC 21748 / CBS 615 / JCM 9827 / NBRC 10315 / NRRL Y-1498 / VKM Y-70)	590646	http://www.uniprot.org/taxonomy/	0.509259	55	119	120	113	0.833333	90	MQKSGQIYQKIDEKRAELASLTEIKDYTERLTSQLEVLETKLEEMVDGAESVNLVLSTWQNVVRSISLASLGLYKYSQN-----DYESSTPLPEGLLRIKVIPEGEDDVDVDE				1	Query	113	M++s +++qki eKraeL+sL+e+++++++L++qle l++kle++ dg+esV vl+ W++v+rsislasl+l kys++ + e+ +plPe L Ri+v e e + + +e		MsqssaleqkiaeKraeLesLkelrelsddLakqleelaekletlsdgtesVasvlanWdsvlrsislaslsllkyseedeseeeeekeeplPetLVRipveeeeeseaeaee	2		88999***********************************************************************993.....445569***********999886433333		240488174	CANTEDRAFT_113085	hypothetical protein	1
results	CANTEDRAFT_113085	CANTEDRAFT_113085	EGV65523	PF08654.10	1	15533108628945 590646	0.3	hypothetical protein	4.7e-28	http://ensemblgenomes.org/id/CANTEDRAFT_113085	3	Eukaryota	1	1	13	1	1	Ascomycota	-81.8981	110.6	240488174	Candida tenuis (strain ATCC 10573 / BCRC 21748 / CBS 615 / JCM 9827 / NBRC 10315 / NRRL Y-1498 / VKM Y-70)	590646	http://www.uniprot.org/taxonomy/
results	CTRG_01487	CTRG_01487	EER34626	PF08654.10	0	15533108628945 294747	10.5	conserved hypothetical protein	3.4e-34	http://ensemblgenomes.org/id/CTRG_01487	3	Eukaryota	1	1	13	1	1	Ascomycota	-96.0341	130.4	240368671	Candida tropicalis (strain ATCC MYA-3404 / T1)	294747	http://www.uniprot.org/taxonomy/	0.435897	51	143	120	123	0.965812	113	NNSSIYQKIAEKRENLEKLREFKQLTSDLVNQLESIGYKLETMNEGTTSVALILSNWKSVIQSISLASMALINQQNnhdDDNNNNNSTKQgedEKFPEPLVRIKLDQSNQKD-QDDDKDQEEE				3	Query	119	++s+++qkiaeKr++Le+L+e+++l++dL++qle++ klet+++gt+sVa +l+nW+sv++sislas++l+++++ +d+++++++k+ e++Pe+LVRi+++++++++ +++++++eee		qssaleqkiaeKraeLesLkelrelsddLakqleelaekletlsdgtesVasvlanWdsvlrsislaslsllkyse...edeseeeeeke...eplPetLVRipveeeeeseaeaeeeaaeee	1		789*********************************************************************999988755555555555778****************973.3333333332		240368671	CTRG_01487	conserved hypothetical protein	7
results	A1O1_08827	A1O1_08827	EXJ78427	PF08654.10	0	15533108628945 1182541	1.6	hypothetical protein	4.5e-20	http://ensemblgenomes.org/id/A1O1_08827	3	Eukaryota	1	1	13	1	1	Ascomycota	-63.5158	84.8	233524393	Capronia coronata CBS 617.96	1182541	http://www.uniprot.org/taxonomy/	0.588235	40	116	120	68	0.926471	63	QSILQTRIAAKRAELENLRALRDLSANLATQLSTLEEKLGTLKDGAQSVALVLANWENVLRAINMAAS				4	Query	71	+s l+++ia+KraeLe+L++lr+ls++La+ql +l+ekl tl+dg++sVa vlanW++vlr+i++a +		ssaleqkiaeKraeLesLkelrelsddLakqleelaekletlsdgtesVasvlanWdsvlrsislasl	1		456899***********************************************************975		233524393	A1O1_08827	hypothetical protein	39
results	A1O3_06346	A1O3_06346	EXJ82533	PF08654.10	1	15533108628945 1182542	0.2	hypothetical protein	3e-26	http://ensemblgenomes.org/id/A1O3_06346	3	Eukaryota	1	1	13	1	1	Ascomycota	-77.7229	104.7	233535508	Capronia epimyces CBS 606.96	1182542	http://www.uniprot.org/taxonomy/	0.475728	49	159	120	115	0.84466	87	QSLLQTRIASKRTELENLRALRDLSANLATQLATLEEKLGTLKDGAQSVALVLANWENVLRAINMAAMKVPKPPEegegddadiagaNPGRRVNSQSTPELPVPLVRIPIQPKTE				4	Query	106	+s l+++ia+Kr eLe+L++lr+ls++La+ql +l+ekl tl+dg++sVa vlanW++vlr+i++a +++ k+ e + + ++++ + lP +LVRip++ ++e		ssaleqkiaeKraeLesLkelrelsddLakqleelaekletlsdgtesVasvlanWdsvlrsislaslsllkyse............edeseeeeekeeplPetLVRipveeeee	1		456899******************************************************************9999999888888764455556666699**********99876		233535508	A1O3_06346	hypothetical protein	42
results	CEH19183	CEH19183	CEH19183	PF08654.10	1	15533108628945 401625	0	DASH complex subunit Dad2	4.1e-20	http://ensemblgenomes.org/id/CEH19183	3	Eukaryota	1	1	13	1	1	Basidiomycota	-63.6007	85	243100977	Ceraceosorus bombacis	401625	http://www.uniprot.org/taxonomy/	0.357798	39	162	120	111	0.816514	89	AAARLAAKQAELAGLRQLKEQSARLARDVQALGDGVDSLVNGGDAVAAVLSSWQGVFRAIQLAQG-LADTEETPGTATGTSFEAALPDTLVRIPVDGPGAE-ASAAEDNSA				7	Query	117	++++a+K+aeL+ L++l+e s++La +++l + +++l +g+++Va vl++W+ v+r+i+la+ l+ ++e+ +++ ++ e +lP+tLVRipv+ ++ a+a+e++++		leqkiaeKraeLesLkelrelsddLakqleelaekletlsdgtesVasvlanWdsvlrsislaslsllkyseedeseeeeekeeplPetLVRipveeeeeseaeaeeeaae	1		6789***********************************************************86.554555455666666779*************9996.444444333		243100977	CEH19183	DASH complex subunit Dad2	51
results	IE81DRAFT_158946	IE81DRAFT_158946	PWN41764	PF08654.10	1	15533108628945 1522189	0	hypothetical protein	1.2e-21	http://ensemblgenomes.org/id/IE81DRAFT_158946	3	Eukaryota	1	1	13	1	1	Basidiomycota	-67.1448	89.9	243092849	Ceraceosorus guamensis	1522189	http://www.uniprot.org/taxonomy/	0.351351	39	170	120	120	0.792793	88	AAARLAAKQAELAGLRQLKEQSARLARDVQALGDGVDSLVNGGDAVAAVLSSWQGVFRAIQLAQASTLSRDAgladT--EETPGTATgtsfeAALPDTLVRIPVDGPGAE-ASAAEDNSA				7	Query	117	++++a+K+aeL+ L++l+e s++La +++l + +++l +g+++Va vl++W+ v+r+i+la++s+l + + +e+ ++ +lP+tLVRipv+ ++ a+a+e++++		leqkiaeKraeLesLkelrelsddLakqleelaekletlsdgtesVasvlanWdsvlrsislaslsllkyse....edeseeeeeke.....eplPetLVRipveeeeeseaeaeeeaae	1		6789****************************************************************666667441..33333333567889*************9996.444444333		243092849	IE81DRAFT_158946	hypothetical protein	51
results	CFO_g3844	CFO_g3844	KKF93812	PF08654.10	1	15533108628945 88771	2.2	DASH complex subunit DAD2	8.7e-30	http://ensemblgenomes.org/id/CFO_g3844	3	Eukaryota	1	1	13	1	1	Ascomycota	-85.8778	116.2	238806982	Ceratocystis fimbriata f. sp. platani	88771	http://www.uniprot.org/taxonomy/	0.490566	52	116	120	111	0.896226	95	LAARISEKKMELDNLKELRDLSAAVATQMENLEQKLATLSDGTEAIALVMGNWHNVLRAISMASSKLAKSVP-----AEGDQTPALPQTLVRIPTEHAPAVQERADEVAEA				7	Query	117	l+++i+eK+ eL++Lkelr+ls+++a+q+e+l++kl+tlsdgte++a v+ nW++vlr+is+as++l+k+ e ++ ++lP+tLVRip+e++ + +++a+e a++		leqkiaeKraeLesLkelrelsddLakqleelaekletlsdgtesVasvlanWdsvlrsislaslsllkyseedeseeeeekeeplPetLVRipveeeeeseaeaeeeaae	1		679*****************************************************************8777.....4666779***************987666665544		238806982	CFO_g3844	DASH complex subunit DAD2	2
results	CBER1_03042	CBER1_03042	PPJ59137	PF08654.10	1	15533108628945 357750	2	hypothetical protein	2.8e-34	http://ensemblgenomes.org/id/CBER1_03042	3	Eukaryota	1	1	13	1	1	Ascomycota	-96.2424	130.7	232013356	Cercospora berteroae	357750	http://www.uniprot.org/taxonomy/	0.495575	56	143	120	114	0.929204	105	QSSVIQSRINEKKLELESLKQLRDLSAGLAGQMQQLEEKLATLSNGTEAVAAVMANWNTVLRAIHMASAAIPKPKEdNEQQQTEPNAEPQLPQTLVRIPIEQAEDAKKAMQESQ				3	Query	115	qss ++++i+eK+ eLesLk+lr+ls++La q+++l+ekl+tls+gte+Va v+anW++vlr+i++as+++ k++e ++++++e ++e++lP+tLVRip+e++e++++ +e++		qssaleqkiaeKraeLesLkelrelsddLakqleelaekletlsdgtesVasvlanWdsvlrsislaslsllkyse.edeseeeeekeeplPetLVRipveeeeeseaeaeeea	1		8999************************************************************************444445555566****************9866555554		232013356	CBER1_03042	hypothetical protein	27
results	CB0940_04860	CB0940_04860	PIA93134	PF08654.10	1	15533108628945 122368	1.5	hypothetical protein	6.6e-34	http://ensemblgenomes.org/id/CB0940_04860	3	Eukaryota	1	1	13	1	1	Ascomycota	-95.371	129.5	231985567	Cercospora beticola	122368	http://www.uniprot.org/taxonomy/	0.486726	55	143	120	114	0.929204	105	QSSVIQSRINEKKLELESLKQLRDLSAGLAGQMQQLEERLATLSNGTEAVAAVMANWNTVLRAIHMASAAIPKPKEaDEQQQTEPNAEPQLPQTLVRIPIEQAEHAKKAMQESQ				3	Query	115	qss ++++i+eK+ eLesLk+lr+ls++La q+++l+e+l+tls+gte+Va v+anW++vlr+i++as+++ k++e ++++++e ++e++lP+tLVRip+e++e++++ +e++		qssaleqkiaeKraeLesLkelrelsddLakqleelaekletlsdgtesVasvlanWdsvlrsislaslsllkyse.edeseeeeekeeplPetLVRipveeeeeseaeaeeea	1		8999************************************************************************656666667777***************99765555554		231985567	CB0940_04860	hypothetical protein	27
results	BST61_czeina17g001080	BST61_czeina17g001080	PKS01512	PF08654.10	1	15533108628945 348901	1.4	DASH complex subunit dad2	7e-34	http://ensemblgenomes.org/id/BST61_czeina17g001080	3	Eukaryota	1	1	13	1	1	Ascomycota	-95.3067	129.4	232001634	Cercospora zeina	348901	http://www.uniprot.org/taxonomy/	0.486726	55	143	120	114	0.911504	103	QSSVIQSRINEKKQELESLKQLRDLSAGLAGQMQQLEDKLATLSNGTEAVAAVMANWNTVLRAIHMASAAIPKLKEaDEQQPTEPSAEPELPQTLVRIPIEQAEDAKKAMQESQ				3	Query	115	qss ++++i+eK++eLesLk+lr+ls++La q+++l++kl+tls+gte+Va v+anW++vlr+i++as+++ k +e ++++ +e ++e+ lP+tLVRip+e++e++++ +e++		qssaleqkiaeKraeLesLkelrelsddLakqleelaekletlsdgtesVasvlanWdsvlrsislaslsllkyse.edeseeeeekeeplPetLVRipveeeeeseaeaeeea	1		8999*********************************************************************999666667777888****************9866555554		232001634	BST61_czeina17g001080	DASH complex subunit dad2	27
results	CHGG_07957	CHGG_07957	EAQ86704	PF08654.10	0	15533108628945 306901	4.4	hypothetical protein	5.7e-15	http://ensemblgenomes.org/id/CHGG_07957	3	Eukaryota	2	2	13	1	2	Ascomycota	-51.7618	68.4	238663279	Chaetomium globosum (strain ATCC 6205 / CBS 148.51 / DSM 1962 / NBRC 6347 / NRRL 1970)	306901	http://www.uniprot.org/taxonomy/	0.612245	30	118	120	49	0.979592	48	QSPALVARVNEKKAELENLKELRHLSAEVATQMEALEQKLATLSDGTEA				3	Query	51	qs+al ++++eK+aeLe+Lkelr+ls+++a+q+e+l++kl+tlsdgte+		qssaleqkiaeKraeLesLkelrelsddLakqleelaekletlsdgtes	1		899********************************************97		238663279	CHGG_07957	hypothetical protein	25
results	CHGG_07957	CHGG_07957	EAQ86704	PF08654.10	0	15533108628945 306901	4.4	hypothetical protein	5.7e-15	http://ensemblgenomes.org/id/CHGG_07957	3	Eukaryota	2	2	13	1	2	Ascomycota	-51.7618	68.4	238663279	Chaetomium globosum (strain ATCC 6205 / CBS 148.51 / DSM 1962 / NBRC 6347 / NRRL 1970)	306901	http://www.uniprot.org/taxonomy/	0.454545	15	118	120	33	0.848485	28	AVDRDETPLPQTLVRIPTEHAPALQAHAEGAAE				84	Query	116	+++e+plP+tLVRip+e++ + +a+ae +a+		eeeekeeplPetLVRipveeeeeseaeaeeeaa	1		4456779***************98755554444		238663279	CHGG_07957	hypothetical protein	82
results	CTHT_0002350	CTHT_0002350	EGS23541	PF08654.10	1	15533108628945 759272	0.4	hypothetical protein	1.8e-32	http://ensemblgenomes.org/id/CTHT_0002350	3	Eukaryota	1	1	13	1	1	Ascomycota	-92.0525	124.8	238675090	Chaetomium thermophilum (strain DSM 1495 / CBS 144.50 / IMI 039719)	759272	http://www.uniprot.org/taxonomy/	0.54955	61	138	120	116	0.936937	104	QSPALLARVNEKKAELENLKELRDLSAAVAAQMEALEQKLSTLSSGTEAIATVLANWHNVLRAISMASAKIPEPKE-----ETEENTVPLPQTLVRIPTEHAPALQAHAEGATEEE				3	Query	118	qs+al ++++eK+aeLe+Lkelr+ls+++a+q+e+l++kl+tls+gte++a+vlanW++vlr+is+as+++ +++e e ee+ +plP+tLVRip+e++ + +a+ae +++ee		qssaleqkiaeKraeLesLkelrelsddLakqleelaekletlsdgtesVasvlanWdsvlrsislaslsllkyseedeseeeeekeeplPetLVRipveeeeeseaeaeeeaaee	1		7999********************************************************************6666.....567778****************9876665555554		238675090	CTHT_0002350	hypothetical protein	24
results	CTHT_0002350	CTHT_0002350	EGS23541	PF08654.10	1	15533108628945 759272	0.4	hypothetical protein	1.8e-32	http://ensemblgenomes.org/id/CTHT_0002350	3	Eukaryota	1	1	13	1	1	Ascomycota	-92.0525	124.8	238675090	Chaetomium thermophilum (strain DSM 1495 / CBS 144.50 / IMI 039719)	759272	http://www.uniprot.org/taxonomy/
results	A0J61_04108	A0J61_04108	OBZ87839	PF00397.26 PF00632.25 PF08654.10	2	207602740466458 101091	4.2	E3 ubiquitin-protein ligase pub1	3.6e-08	http://ensemblgenomes.org/id/A0J61_04108	3	Eukaryota	1	1	13	1	1	Mucoromycota	-36.1092	46.4	230870053	Choanephora cucurbitarum	101091	http://www.uniprot.org/taxonomy/	0.30303	20	523	120	66	0.772727	51	EETMEKQREVEETLKMRQLSADMVKKLHQLSQGIQALTENASSVRKTLENWDNVFNTMAELNLQEG				9	Query	74	++ eK++e e+ ++r+ls+d++k+l +l++ ++ l+++++sV + l+nWd+v++++ +l+		qkiaeKraeLesLkelrelsddLakqleelaekletlsdgtesVasvlanWdsvlrsislaslsll	1		66789***************************************************9987777655		230870053	A0J61_04108	E3 ubiquitin-protein ligase pub1	445
results	Z519_12322	Z519_12322	KIW87025	PF08654.10	1	15533108628945 1442370	0	hypothetical protein	8.2e-25	http://ensemblgenomes.org/id/Z519_12322	3	Eukaryota	1	1	13	1	1	Ascomycota	-74.4308	100.1	233706297	Cladophialophora bantiana CBS 173.52	1442370	http://www.uniprot.org/taxonomy/	0.446602	46	158	120	127	0.825243	85	QSHLQARIASKRAELENLRQLCDLSAHLTSQLEQLEKKLGSLRDGAQAVALVLANWENVLQVIGMAAMKVPKPPPapdvetvpdrdvegkmagkskQ---TQGHDQElpeQELPVPLVRIPVQPKAE				4	Query	106	+s+l+++ia+KraeLe+L++l +ls++L++qle+l++kl +l+dg+++Va vlanW++vl+ i +a +++ k+ + + +++e + lP +LVRipv+ + e		ssaleqkiaeKraeLesLkelrelsddLakqleelaekletlsdgtesVasvlanWdsvlrsislaslsllkyse.....................edeseeeeeke...eplPetLVRipveeeee	1		689********************************************************************9888899***********99985332...333333356699**********99765		233706297	Z519_12322	hypothetical protein	32
results	CLCR_01339	CLCR_01339	OCT46175	PF08654.10	1	15533108628945 86049	0	DASH complex subunit DAD2	2.4e-22	http://ensemblgenomes.org/id/CLCR_01339	3	Eukaryota	1	1	13	1	1	Ascomycota	-68.7629	92.2	233727996	Cladophialophora carrionii	86049	http://www.uniprot.org/taxonomy/	0.445545	45	153	120	120	0.811881	82	SSALQARIAQKRQELLNLTQLRDLSADLTSQLETLQAKLGQLNDGAQSVGLVLANWENVLGVIRMVGMTVPTPVPkaehdddgrgdgaveeE-NGRRPKDDQqpqLELPVPLVRIPVQPK				4	Query	104	ssal+++ia+Kr+eL +L++lr+ls+dL++qle+l++kl +l+dg++sV vlanW++vl i+++ + + + e + ++ ++++ lP +LVRipv+ +		ssaleqkiaeKraeLesLkelrelsddLakqleelaekletlsdgtesVasvlanWdsvlrsislaslsllkyse................edeseeeeeke...eplPetLVRipveee	1		789*****************************************************************99966656778999*999998742.33333333346688999*******976		233727996	CLCR_01339	DASH complex subunit DAD2	30
results	G647_09349	G647_09349	ETI19515	PF08654.10	1	15533108628945 1279043	0	hypothetical protein	5.8e-23	http://ensemblgenomes.org/id/G647_09349	3	Eukaryota	1	1	13	1	1	Ascomycota	-70.1609	94.1	233698518	Cladophialophora carrionii CBS 160.54	1279043	http://www.uniprot.org/taxonomy/	0.435644	44	154	120	121	0.831683	84	SSALQARIAQKRQELHNLTQLRDLSAELTSQLETLQAKLGQLNDGAQSVGLVLANWENVLGVIRMVGMTVPTPVSkaehddddggcgdgveeE-NGRRPKDHQqpqLELPVPLVRIPVQPK				4	Query	104	ssal+++ia+Kr+eL++L++lr+ls++L++qle+l++kl +l+dg++sV vlanW++vl i+++ + + + + e + ++ ++++ lP +LVRipv+ +		ssaleqkiaeKraeLesLkelrelsddLakqleelaekletlsdgtesVasvlanWdsvlrsislaslsllkyse.................edeseeeeeke...eplPetLVRipveee	1		789*******************************************************************9887788899*****99998752.222222222456889999******976		233698518	G647_09349	hypothetical protein	30
results	PV07_08958	PV07_08958	KIW25815	PF08654.10	1	15533108628945 569365	0	hypothetical protein	1.6e-25	http://ensemblgenomes.org/id/PV07_08958	3	Eukaryota	1	1	13	1	1	Ascomycota	-76.05	102.4	233716978	Cladophialophora immunda	569365	http://www.uniprot.org/taxonomy/	0.456311	47	163	120	118	0.864078	89	QSHLQARIASKRAELENLRQLRDLSAHLTGQLEQLETKLGSLRDGAQAVALVLANWDNVLQVIGMAAMKVPQPPAppapdvpdgngdegeHGAGHLKTTRERELPVPLVRIPVQPKTE				4	Query	106	+s+l+++ia+KraeLe+L++lr+ls++L+ qle+l++kl +l+dg+++Va vlanWd+vl+ i +a +++ ++ + + + + ++++e+ lP +LVRipv+ ++e		ssaleqkiaeKraeLesLkelrelsddLakqleelaekletlsdgtesVasvlanWdsvlrsislaslsllkyse...............edeseeeeekeeplPetLVRipveeeee	1		689********************************************************************99999***9998887665533344455555999999******99876		233716978	PV07_08958	hypothetical protein	43
results	A1O5_12062	A1O5_12062	EXJ59437	PF08654.10	1	15533108628945 1182543	0.1	hypothetical protein	2e-24	http://ensemblgenomes.org/id/A1O5_12062	3	Eukaryota	1	1	13	1	1	Ascomycota	-73.5181	98.9	233668092	Cladophialophora psammophila CBS 110553	1182543	http://www.uniprot.org/taxonomy/	0.442308	46	159	120	129	0.826923	86	AQSHLQARIASKRAELENLRQLCDLSAHLTSQLELLEKKLGSLRDGAQAVALVLANWENVLHVIRMAAMKVPKPPPapdvetvsdrdvdvemvgkskqTQGQDQE---PepeQELPVPLVRIPVQPKAE				3	Query	106	++s+l+++ia+KraeLe+L++l +ls++L++qle l++kl +l+dg+++Va vlanW++vl+ i++a +++ k+ ++ +++e + lP +LVRipv+ + e		qssaleqkiaeKraeLesLkelrelsddLakqleelaekletlsdgtesVasvlanWdsvlrsislaslsllkyse......................edeseeeeeke...eplPetLVRipveeeee	1		5689********************************************************************9888899*************9975432222233...245699**********99765		233668092	A1O5_12062	hypothetical protein	31
results	A1O7_09396	A1O7_09396	EXJ54059	PF08654.10	1	15533108628945 1182544	0	hypothetical protein	4.9e-22	http://ensemblgenomes.org/id/A1O7_09396	3	Eukaryota	1	1	13	1	1	Ascomycota	-68.0403	91.2	233683486	Cladophialophora yegresii CBS 114405	1182544	http://www.uniprot.org/taxonomy/	0.425743	43	153	120	125	0.762376	77	SSALHARIAQKRQELHNLTQLRDLSAELTTQLETLQAKLGQLKDGAQSVGLVLANWENVLGVIRMVGMRVPVPMPgskaegdgegeengerP-----K---DsqqpqhlqLELPVPLVRIPVQPK				4	Query	104	ssal+++ia+Kr+eL++L++lr+ls++L++qle+l++kl +l+dg++sV vlanW++vl i+++ + + + + + lP +LVRipv+ +		ssaleqkiaeKraeLesLkelrelsddLakqleelaekletlsdgtesVasvlanWdsvlrsislaslsllkyse................edeseeeeeke........eplPetLVRipveee	1		789******************************************************************99655566777888876443321.....2...12245567799999*******986		233683486	A1O7_09396	hypothetical protein	32
results	CPUR_06651	CPUR_06651	CCE32786	PF08654.10	1	15533108628945 1111077	1.3	uncharacterized protein	2.1e-32	http://ensemblgenomes.org/id/CPUR_06651	3	Eukaryota	1	1	13	1	1	Ascomycota	-91.9292	124.7	237987533	Claviceps purpurea (strain 20.1)	1111077	http://www.uniprot.org/taxonomy/	0.504505	56	146	120	111	0.891892	99	QSPALVARIEEKKAELQNLRELRDLSAAVANQMEALEQKLTTLSDGTEAIAAVMSNWHNVLRAINMASTKLAKPSDDTIMEDAPPSGEALPQTLVRIPTEHAPALQAQAEA				3	Query	113	qs+al ++i+eK+aeL++L+elr+ls+++a+q+e+l++kl tlsdgte++a v++nW++vlr+i++as++l+k+s+++ e+ + e+lP+tLVRip+e++ + +a+ae		qssaleqkiaeKraeLesLkelrelsddLakqleelaekletlsdgtesVasvlanWdsvlrsislaslsllkyseedeseeeeekeeplPetLVRipveeeeeseaeaee	1		899************************************************************************965555555555***************998555443		237987533	CPUR_06651	uncharacterized protein	23
results	A9F13_10g01793	A9F13_10g01793	OVF08033	PF08654.10	0	15533108628945 36911	2.1	putative DASH complex subunit	1.8e-32	http://ensemblgenomes.org/id/A9F13_10g01793	3	Eukaryota	1	1	13	1	1	Ascomycota	-92.0695	124.9	239198051	Clavispora lusitaniae	36911	http://www.uniprot.org/taxonomy/	0.504762	53	118	120	110	0.933333	98	SSLQSKIEQKREELENLQELKKFTEILVKQLEQIEEKFATMADGAESVSLVLSNWKNVMNSVSLASLGLLKYSSK----DFKE-NVPLPECLVRIKLDKDDEPdiEGDKE				5	Query	112	s+l++ki++Kr+eLe+L+el+++++ L+kqle+++ek++t++dg+esV+ vl+nW++v++s+slasl+llkys++ + +e ++plPe+LVRi++++++e e ++e		saleqkiaeKraeLesLkelrelsddLakqleelaekletlsdgtesVasvlanWdsvlrsislaslsllkyseedeseeeeekeeplPetLVRipveeeees..eaeae	1		589**********************************************************************93....3333.49*************99974433333		239198051	A9F13_10g01793	putative DASH complex subunit	2
results	CLUG_00900	CLUG_00900	EEQ36777	PF08654.10	0	15533108628945 306902	2.3	hypothetical protein	1.5e-32	http://ensemblgenomes.org/id/CLUG_00900	3	Eukaryota	1	1	13	1	1	Ascomycota	-92.2606	125.1	239193167	Clavispora lusitaniae (strain ATCC 42720)	306902	http://www.uniprot.org/taxonomy/	0.504673	54	141	120	112	0.934579	100	MSSLQSKIEQKREELENLQELKKFTEILVKQLEQIEEKFATMADGAESVSLVLSNWKNVMNSVSLASLGLLKYSSK----DFKE-NVPLPECLVRIKLDKDDEPdiEGDKEE				4	Query	113	+s+l++ki++Kr+eLe+L+el+++++ L+kqle+++ek++t++dg+esV+ vl+nW++v++s+slasl+llkys++ + +e ++plPe+LVRi++++++e e ++ee		ssaleqkiaeKraeLesLkelrelsddLakqleelaekletlsdgtesVasvlanWdsvlrsislaslsllkyseedeseeeeekeeplPetLVRipveeeees..eaeaee	1		679***********************************************************************93....3333.49*************999744333333		239193167	CLUG_00900	hypothetical protein	24
results	BCR34DRAFT_605060	BCR34DRAFT_605060	ORY03945	PF08654.10	1	15533108628945 1231657	0	DASH complex subunit Dad2-domain-containing protein	3.1e-33	http://ensemblgenomes.org/id/BCR34DRAFT_605060	3	Eukaryota	1	1	13	1	1	Ascomycota	-93.8179	127.3	232872342	Clohesyomyces aquaticus	1231657	http://www.uniprot.org/taxonomy/	0.533333	56	140	120	105	0.92381	97	QSPVLVARIAEKKAELASLKELQALSAGLADQMQTLADKLGTLSSGTEAVAAVLSNWHNVLRAINMASAKLPKPKEDEDAEKKPESDPPLPQTLVRIPTQHAPTL				3	Query	107	qs+ l ++iaeK+aeL+sLkel++ls++La+q+++la+kl tls+gte+Va vl+nW++vlr+i++as++l k++e++++e++ e+++plP+tLVRip++++ +		qssaleqkiaeKraeLesLkelrelsddLakqleelaekletlsdgtesVasvlanWdsvlrsislaslsllkyseedeseeeeekeeplPetLVRipveeeees	1		788899**********************************************************************99999999999*************99876		232872342	BCR34DRAFT_605060	DASH complex subunit Dad2-domain-containing protein	25
results	CIMG_07211	CIMG_07211	EAS31732	PF08654.10	0	15533108628945 246410	0.2	DASH complex subunit DAD2	1.2e-26	http://ensemblgenomes.org/id/CIMG_07211	3	Eukaryota	1	1	13	1	1	Ascomycota	-78.6408	106	233339951	Coccidioides immitis (strain RS)	246410	http://www.uniprot.org/taxonomy/	0.466019	48	147	120	113	0.805825	83	NSSILAARVAAKKAELEDLVQLRDVSSALATQMEVLNGKLETLRDGTEAVACVMANWENVLRAINMASATMARTNNravestH--QQGSI--DnpqeSSLPAPLVRIPAEPLE				3	Query	105	+ss l++++a+K+aeLe L +lr++s++La+q+e l+ kletl+dgte+Va v+anW++vlr+i++as+ ++++++ + ++ + lP +LVRip e e		qssaleqkiaeKraeLesLkelrelsddLakqleelaekletlsdgtesVasvlanWdsvlrsislaslsllkyse......edeseeeeeke....eplPetLVRipveeee	1		5677899*****************************************************************99998866332..22222..1335699*********98755		233339951	CIMG_07211	DASH complex subunit DAD2	32
results	CIHG_08996	CIHG_08996	KMU91061	PF08654.10	0	15533108628945 396776	0.2	hypothetical protein	1.2e-26	http://ensemblgenomes.org/id/CIHG_08996	3	Eukaryota	1	1	13	1	1	Ascomycota	-78.6408	106	233349866	Coccidioides immitis H538.4	396776	http://www.uniprot.org/taxonomy/	0.466019	48	147	120	113	0.805825	83	NSSILAARVAAKKAELEDLVQLRDVSSALATQMEVLNGKLETLRDGTEAVACVMANWENVLRAINMASATMARTNNravestH--QQGSI--DnpqeSSLPAPLVRIPAEPLE				3	Query	105	+ss l++++a+K+aeLe L +lr++s++La+q+e l+ kletl+dgte+Va v+anW++vlr+i++as+ ++++++ + ++ + lP +LVRip e e		qssaleqkiaeKraeLesLkelrelsddLakqleelaekletlsdgtesVasvlanWdsvlrsislaslsllkyse......edeseeeeeke....eplPetLVRipveeee	1		5677899*****************************************************************99998866332..22222..1335699*********98755		233349866	CIHG_08996	hypothetical protein	32
results	CIRG_04085	CIRG_04085	KMP04394	PF08654.10	0	15533108628945 404692	0.2	hypothetical protein	1.2e-26	http://ensemblgenomes.org/id/CIRG_04085	3	Eukaryota	1	1	13	1	1	Ascomycota	-78.6408	106	233360445	Coccidioides immitis RMSCC 2394	404692	http://www.uniprot.org/taxonomy/	0.466019	48	147	120	113	0.805825	83	NSSILAARVAAKKAELEDLVQLRDVSSALATQMEVLNGKLETLRDGTEAVACVMANWENVLRAINMASATMARTNNravestH--QQGSI--DnpqeSSLPAPLVRIPAEPLE				3	Query	105	+ss l++++a+K+aeLe L +lr++s++La+q+e l+ kletl+dgte+Va v+anW++vlr+i++as+ ++++++ + ++ + lP +LVRip e e		qssaleqkiaeKraeLesLkelrelsddLakqleelaekletlsdgtesVasvlanWdsvlrsislaslsllkyse......edeseeeeeke....eplPetLVRipveeee	1		5677899*****************************************************************99998866332..22222..1335699*********98755		233360445	CIRG_04085	hypothetical protein	32
results	CISG_03661	CISG_03661	KMU73528	PF08654.10	0	15533108628945 454286	0.2	hypothetical protein	1.2e-26	http://ensemblgenomes.org/id/CISG_03661	3	Eukaryota	1	1	13	1	1	Ascomycota	-78.6408	106	233391124	Coccidioides immitis RMSCC 3703	454286	http://www.uniprot.org/taxonomy/	0.466019	48	147	120	113	0.805825	83	NSSILAARVAAKKAELEDLVQLRDVSSALATQMEVLNGKLETLRDGTEAVACVMANWENVLRAINMASATMARTNNravestH--QQGSI--DnpqeSSLPAPLVRIPAEPLE				3	Query	105	+ss l++++a+K+aeLe L +lr++s++La+q+e l+ kletl+dgte+Va v+anW++vlr+i++as+ ++++++ + ++ + lP +LVRip e e		qssaleqkiaeKraeLesLkelrelsddLakqleelaekletlsdgtesVasvlanWdsvlrsislaslsllkyse......edeseeeeeke....eplPetLVRipveeee	1		5677899*****************************************************************99998866332..22222..1335699*********98755		233391124	CISG_03661	hypothetical protein	32
results	CPC735_035320	CPC735_035320	EER28196	PF08654.10	0	15533108628945 222929	0.1	hypothetical protein	1.6e-26	http://ensemblgenomes.org/id/CPC735_035320	3	Eukaryota	1	1	13	1	1	Ascomycota	-78.3365	105.6	233334243	Coccidioides posadasii (strain C735)	222929	http://www.uniprot.org/taxonomy/	0.466019	48	147	120	111	0.825243	85	NSSILAARVAAKKAELEDLVQLRDVSSALATQMEVLNGKLETLRDGTEAVACVMANWENVLRAINMASATMTRTNNraveSTHQQGSI--DnpqgSSLPAPLVRIPAEPLE				3	Query	105	+ss l++++a+K+aeLe L +lr++s++La+q+e l+ kletl+dgte+Va v+anW++vlr+i++as+ ++++++ +++++ + lP +LVRip e e		qssaleqkiaeKraeLesLkelrelsddLakqleelaekletlsdgtesVasvlanWdsvlrsislaslsllkyse....edeseeeeeke....eplPetLVRipveeee	1		5677899*****************************************************************9999775433333333..245889**********98755		233334243	CPC735_035320	hypothetical protein	32
results	CPSG_01285	CPSG_01285	EFW23387	PF08654.10	0	15533108628945 443226	0.1	conserved hypothetical protein	1.6e-26	http://ensemblgenomes.org/id/CPSG_01285	3	Eukaryota	1	1	13	1	1	Ascomycota	-78.3341	105.6	233374257	Coccidioides posadasii (strain RMSCC 757 / Silveira)	443226	http://www.uniprot.org/taxonomy/	0.466019	48	147	120	111	0.825243	85	NSSILAARVAAKKAELEDLVQLRDVSSALATQMEVLNGKLETLRDGTEAVACVMANWENVLRAINMASATMTRTNNraveSTHQQGSI--DnpqgSSLPAPLVRIPAEPLE				3	Query	105	+ss l++++a+K+aeLe L +lr++s++La+q+e l+ kletl+dgte+Va v+anW++vlr+i++as+ ++++++ +++++ + lP +LVRip e e		qssaleqkiaeKraeLesLkelrelsddLakqleelaekletlsdgtesVasvlanWdsvlrsislaslsllkyse....edeseeeeeke....eplPetLVRipveeee	1		5677899*****************************************************************9999775433333333..245889**********98755		233374257	CPSG_01285	conserved hypothetical protein	32
results	CPAG_04584	CPAG_04584	KMM68254	PF08654.10	0	15533108628945 454284	0.1	hypothetical protein	1.6e-26	http://ensemblgenomes.org/id/CPAG_04584	3	Eukaryota	1	1	13	1	1	Ascomycota	-78.3341	105.6	233384474	Coccidioides posadasii RMSCC 3488	454284	http://www.uniprot.org/taxonomy/	0.466019	48	147	120	111	0.825243	85	NSSILAARVAAKKAELEDLVQLRDVSSALATQMEVLNGKLETLRDGTEAVACVMANWENVLRAINMASATMTRTNNraveSTHQQGSI--DnpqgSSLPAPLVRIPAEPLE				3	Query	105	+ss l++++a+K+aeLe L +lr++s++La+q+e l+ kletl+dgte+Va v+anW++vlr+i++as+ ++++++ +++++ + lP +LVRip e e		qssaleqkiaeKraeLesLkelrelsddLakqleelaekletlsdgtesVasvlanWdsvlrsislaslsllkyse....edeseeeeeke....eplPetLVRipveeee	1		5677899*****************************************************************9999775433333333..245889**********98755		233384474	CPAG_04584	hypothetical protein	32
results	COCC4DRAFT_143931	COCC4DRAFT_143931	ENI02769	PF08654.10	1	15533108628945 665024	0.1	hypothetical protein	1.6e-31	http://ensemblgenomes.org/id/COCC4DRAFT_143931	3	Eukaryota	1	1	13	1	1	Ascomycota	-89.9052	121.8	232556444	Cochliobolus heterostrophus (strain C4 / ATCC 48331 / race T)	665024	http://www.uniprot.org/taxonomy/	0.5	57	138	120	114	0.868421	99	QSPVLLARIAEKKAELANLKDLQALSGGLADQMQMLADKLSTLSDGTEAVAAVLSNWHNVLRAINMASTKLPKPKDEGEVEKKLDDGPPLPQTLVRIPTQHAPTVIEQANAANA				3	Query	116	qs+ l ++iaeK+aeL++Lk l++ls +La+q++ la+kl+tlsdgte+Va vl+nW++vlr+i++as++l k+++e e e++ ++ +plP+tLVRip++++ + ++a+ ++a		qssaleqkiaeKraeLesLkelrelsddLakqleelaekletlsdgtesVasvlanWdsvlrsislaslsllkyseedeseeeeekeeplPetLVRipveeeeeseaeaeeeaa	1		688899********************************************************************9966666666677***************998545554444		232556444	COCC4DRAFT_143931	hypothetical protein	23
results	COCHEDRAFT_1151415	COCHEDRAFT_1151415	EMD97835	PF08654.10	1	15533108628945 701091	0.1	hypothetical protein	1.6e-31	http://ensemblgenomes.org/id/COCHEDRAFT_1151415	3	Eukaryota	1	1	13	1	1	Ascomycota	-89.9052	121.8	232581454	Cochliobolus heterostrophus (strain C5 / ATCC 48332 / race O)	701091	http://www.uniprot.org/taxonomy/	0.5	57	138	120	114	0.868421	99	QSPVLLARIAEKKAELANLKDLQALSGGLADQMQMLADKLSTLSDGTEAVAAVLSNWHNVLRAINMASTKLPKPKDEGEVEKKLDDGPPLPQTLVRIPTQHAPTVIEQANAANA				3	Query	116	qs+ l ++iaeK+aeL++Lk l++ls +La+q++ la+kl+tlsdgte+Va vl+nW++vlr+i++as++l k+++e e e++ ++ +plP+tLVRip++++ + ++a+ ++a		qssaleqkiaeKraeLesLkelrelsddLakqleelaekletlsdgtesVasvlanWdsvlrsislaslsllkyseedeseeeeekeeplPetLVRipveeeeeseaeaeeeaa	1		688899********************************************************************9966666666677***************998545554444		232581454	COCHEDRAFT_1151415	hypothetical protein	23
results	COCSADRAFT_164307	COCSADRAFT_164307	EMD60173	PF08654.10	1	15533108628945 665912	0.6	hypothetical protein	5.4e-33	http://ensemblgenomes.org/id/COCSADRAFT_164307	3	Eukaryota	1	1	13	1	1	Ascomycota	-93.2614	126.5	232563522	Cochliobolus sativus (strain ND90Pr / ATCC 201652)	665912	http://www.uniprot.org/taxonomy/	0.513043	59	138	120	115	0.895652	103	QSPVLLARIAEKKAELANLKDLQALSGGLADQMQMLADKLSTLSDGTEAVAAVLSNWHNVLRAINMASTKLPKSKDEEEVEKKSEDGPPLPQTLVRIPTQHAPTVIEQANTANAE				3	Query	117	qs+ l ++iaeK+aeL++Lk l++ls +La+q++ la+kl+tlsdgte+Va vl+nW++vlr+i++as++l k+++e+e e+++e+ +plP+tLVRip++++ + ++a++++ae		qssaleqkiaeKraeLesLkelrelsddLakqleelaekletlsdgtesVasvlanWdsvlrsislaslsllkyseedeseeeeekeeplPetLVRipveeeeeseaeaeeeaae	1		688899*******************************************************************99988888889999***************9986566665555		232563522	COCSADRAFT_164307	hypothetical protein	23
results	CCHL11_04757	CCHL11_04757	OLN95388	PF08654.10	1	15533108628945 708187	0	DASH complex subunit DAD2	1.5e-30	http://ensemblgenomes.org/id/CCHL11_04757	3	Eukaryota	1	1	13	1	1	Ascomycota	-87.6641	118.7	236411834	Colletotrichum chlorophyti	708187	http://www.uniprot.org/taxonomy/	0.504587	55	146	120	110	0.853211	93	PVLVARIAEKKAELEHLRELRDLSAAVAGQMEALEQKLATLSDGTEAIAMVIGNWHNVLRAINMASAKLAKPPG-DEPTDSEDPSLPLPQTLVRIPTEHAPTLQAQADNV				5	Query	114	+ l ++iaeK+aeLe+L+elr+ls+++a q+e+l++kl+tlsdgte++a v+ nW++vlr+i++as++l+k+ de + e+ plP+tLVRip+e++ + +a+a++		saleqkiaeKraeLesLkelrelsddLakqleelaekletlsdgtesVasvlanWdsvlrsislaslsllkyseedeseeeeekeeplPetLVRipveeeeeseaeaeee	1		56789*******************************************************************99.6666666677***************9986555443		236411834	CCHL11_04757	DASH complex subunit DAD2	27
results	CFIO01_06568	CFIO01_06568	EXF80967	PF08654.10	1	15533108628945 1445577	1.1	DASH complex subunit Dad2	8e-31	http://ensemblgenomes.org/id/CFIO01_06568	3	Eukaryota	1	1	13	1	1	Ascomycota	-88.2633	119.5	236320060	Colletotrichum fioriniae PJ7	1445577	http://www.uniprot.org/taxonomy/	0.504425	57	146	120	113	0.876106	99	PMLVARIAEKKAELEHLKDLRDLSAAVAGQMEALEQKLSTLSDGTEAIAMVISNWHNVLRAINMASAQLAKPPPQEETLESEEPSMSLPQTLVRIPTEHAPTLQAQAENAAEN				5	Query	117	+ l ++iaeK+aeLe+Lk lr+ls+++a q+e+l++kl+tlsdgte++a v++nW++vlr+i++as++l+k+ ++e+ e ee + lP+tLVRip+e++ + +a+ae++a++		saleqkiaeKraeLesLkelrelsddLakqleelaekletlsdgtesVasvlanWdsvlrsislaslsllkyseedeseeeeekeeplPetLVRipveeeeeseaeaeeeaae	1		66889******************************************************************99987777777777****************997776666554		236320060	CFIO01_06568	DASH complex subunit Dad2	26
results	CGGC5_5340	CGGC5_5340	ELA34852	PF08654.10	1	15533108628945 1213859	0.2	dash complex subunit dad2	1.6e-31	http://ensemblgenomes.org/id/CGGC5_5340	3	Eukaryota	1	1	13	1	1	Ascomycota	-89.8508	121.7	236249677	Colletotrichum fructicola (strain Nara gc5)	1213859	http://www.uniprot.org/taxonomy/	0.5	56	146	120	113	0.892857	100	PMLVARITEKKAELEHLRELRDLSAAVAGQMEALEQKLSTLSDGTEAIAMVIGNWHNVLGAINMASAKLAKPPA-DEPSENEDHSMPLPQTLVRIPTEHAPTLQAQAENAAES				5	Query	117	+ l ++i+eK+aeLe+L+elr+ls+++a q+e+l++kl+tlsdgte++a v+ nW++vl +i++as++l+k+ + de +e+e++ +plP+tLVRip+e++ + +a+ae++a+		saleqkiaeKraeLesLkelrelsddLakqleelaekletlsdgtesVasvlanWdsvlrsislaslsllkyseedeseeeeekeeplPetLVRipveeeeeseaeaeeeaae	1		66889********************************************************************9.6666677777****************997666665544		236249677	CGGC5_5340	dash complex subunit dad2	27
results	CGLO_10598	CGLO_10598	EQB50005	PF08654.10	1	15533108628945 1237896	0.2	DASH complex subunit Dad2	2.1e-31	http://ensemblgenomes.org/id/CGLO_10598	3	Eukaryota	1	1	13	1	1	Ascomycota	-89.6133	121.4	236256874	Colletotrichum gloeosporioides (strain Cg-14)	1237896	http://www.uniprot.org/taxonomy/	0.508929	57	146	120	113	0.883929	99	PMLVARIAEKKAELEHLRELRDLSAAVAGQMEALEQKLSTLSDGTEAIAMVIGNWHNVLGAINMASAKLAKPPA-DEPSENEDPSMPLPQTLVRIPTEHAPTLQAQAENAAES				5	Query	117	+ l ++iaeK+aeLe+L+elr+ls+++a q+e+l++kl+tlsdgte++a v+ nW++vl +i++as++l+k+ + de +e+e+ +plP+tLVRip+e++ + +a+ae++a+		saleqkiaeKraeLesLkelrelsddLakqleelaekletlsdgtesVasvlanWdsvlrsislaslsllkyseedeseeeeekeeplPetLVRipveeeeeseaeaeeeaae	1		66889*******************************************************************99.5666666677****************997666665544		236256874	CGLO_10598	DASH complex subunit Dad2	27
results	GLRG_08707	GLRG_08707	EFQ33428	PF08654.10	1	15533108628945 645133	0.1	DASH complex subunit Dad2	8.8e-30	http://ensemblgenomes.org/id/GLRG_08707	3	Eukaryota	1	1	13	1	1	Ascomycota	-85.8648	116.2	236382178	Colletotrichum graminicola (strain M1.001 / M2 / FGSC 10212)	645133	http://www.uniprot.org/taxonomy/	0.504505	56	145	120	112	0.855856	95	PMLVARIAEKKAELEHLRELRDLSAAVAGQMEALEQKLATLSDGTEAIAMVVGNWHNVLRAINMASAQLAKPQGE-EPLEPEGASLSLPQTLVRIPTEHAPTLQAQTETMAE				5	Query	116	+ l ++iaeK+aeLe+L+elr+ls+++a q+e+l++kl+tlsdgte++a v+ nW++vlr+i++as++l+k++ e e e e + lP+tLVRip+e++ + +a++e+ a+		saleqkiaeKraeLesLkelrelsddLakqleelaekletlsdgtesVasvlanWdsvlrsislaslsllkyseedeseeeeekeeplPetLVRipveeeeeseaeaeeeaa	1		66889********************************************************************94.4444555559***************98766655443		236382178	GLRG_08707	DASH complex subunit Dad2	26
results	CH063_03539	CH063_03539	CCF45204	PF08654.10	1	15533108628945 80884	0.5	DASH complex subunit Dad2	2.4e-31	http://ensemblgenomes.org/id/CH063_03539	3	Eukaryota	1	1	13	1	1	Ascomycota	-89.4706	121.2	236457707	Colletotrichum higginsianum	80884	http://www.uniprot.org/taxonomy/	0.518182	57	145	120	111	0.872727	96	PMLVARIAEKKAELEHLKELRDLSAAVAGQMEALEQKLATLSDGTEAIAMVIGNWHNVLRAINMASAQLAKPQGQ-EPLESEDASLPLPQTLVRIPTEHAPTLQAQAENVT				5	Query	115	+ l ++iaeK+aeLe+Lkelr+ls+++a q+e+l++kl+tlsdgte++a v+ nW++vlr+i++as++l+k++ + e e e++ plP+tLVRip+e++ + +a+ae+ +		saleqkiaeKraeLesLkelrelsddLakqleelaekletlsdgtesVasvlanWdsvlrsislaslsllkyseedeseeeeekeeplPetLVRipveeeeeseaeaeeea	1		66889********************************************************************95.444455556****************9865555433		236457707	CH063_03539	DASH complex subunit Dad2	26
results	CH63R_12785	CH63R_12785	OBR03658	PF08654.10	1	15533108628945 759273	0.5	DASH complex subunit Dad2	2.4e-31	http://ensemblgenomes.org/id/CH63R_12785	3	Eukaryota	1	1	13	1	1	Ascomycota	-89.4706	121.2	236432124	Colletotrichum higginsianum (strain IMI 349063)	759273	http://www.uniprot.org/taxonomy/	0.518182	57	145	120	111	0.872727	96	PMLVARIAEKKAELEHLKELRDLSAAVAGQMEALEQKLATLSDGTEAIAMVIGNWHNVLRAINMASAQLAKPQGQ-EPLESEDASLPLPQTLVRIPTEHAPTLQAQAENVT				5	Query	115	+ l ++iaeK+aeLe+Lkelr+ls+++a q+e+l++kl+tlsdgte++a v+ nW++vlr+i++as++l+k++ + e e e++ plP+tLVRip+e++ + +a+ae+ +		saleqkiaeKraeLesLkelrelsddLakqleelaekletlsdgtesVasvlanWdsvlrsislaslsllkyseedeseeeeekeeplPetLVRipveeeeeseaeaeeea	1		66889********************************************************************95.444455556****************9865555433		236432124	CH63R_12785	DASH complex subunit Dad2	26
results	CSPAE12_09321	CSPAE12_09321	OHW92086	PF08654.10	1	15533108628945 1573173	0.5	DASH complex subunit dad2	3e-31	http://ensemblgenomes.org/id/CSPAE12_09321	3	Eukaryota	1	1	13	1	1	Ascomycota	-89.2592	120.9	236350210	Colletotrichum incanum	1573173	http://www.uniprot.org/taxonomy/	0.513514	57	145	120	112	0.882883	98	PMLVARIAEKKAELEHLKELRDLSAAVAGQMEALEQKLATLSDGTEAIAMVIGNWHNVLRAINMASAQLAKPQGEE-PSEPEDASLALPQTLVRIPTEHAPTLQAQAENVAE				5	Query	116	+ l ++iaeK+aeLe+Lkelr+ls+++a q+e+l++kl+tlsdgte++a v+ nW++vlr+i++as++l+k++ e+ +e e++ +lP+tLVRip+e++ + +a+ae+ a+		saleqkiaeKraeLesLkelrelsddLakqleelaekletlsdgtesVasvlanWdsvlrsislaslsllkyseedeseeeeekeeplPetLVRipveeeeeseaeaeeeaa	1		66889*********************************************************************55.55555566****************98766655443		236350210	CSPAE12_09321	DASH complex subunit dad2	26
results	CNYM01_09150	CNYM01_09150	KXH26530	PF08654.10	1	15533108628945 1460502	1.2	DASH complex subunit Dad2	6.8e-31	http://ensemblgenomes.org/id/CNYM01_09150	3	Eukaryota	1	1	13	1	1	Ascomycota	-88.4311	119.8	236338792	Colletotrichum nymphaeae SA-01	1460502	http://www.uniprot.org/taxonomy/	0.504425	57	146	120	113	0.884956	100	PMLVARIAEKKAELEHLKDLRDLSAAVAGQMEALEQKLSTLSDGTEAIAMVISNWHNVLRAINMASAQLAKPPPQEETLESEEPNMSLPQTLVRIPTEHAPTLQAQAENAAEN				5	Query	117	+ l ++iaeK+aeLe+Lk lr+ls+++a q+e+l++kl+tlsdgte++a v++nW++vlr+i++as++l+k+ ++e+ e ee ++ lP+tLVRip+e++ + +a+ae++a++		saleqkiaeKraeLesLkelrelsddLakqleelaekletlsdgtesVasvlanWdsvlrsislaslsllkyseedeseeeeekeeplPetLVRipveeeeeseaeaeeeaae	1		66889******************************************************************99988888888888****************997776666554		236338792	CNYM01_09150	DASH complex subunit Dad2	26
results	Cob_07379	Cob_07379	ENH84363	PF08654.10	1	15533108628945 1213857	0.2	dash complex subunit dad2	8.3e-33	http://ensemblgenomes.org/id/Cob_07379	3	Eukaryota	1	1	13	1	1	Ascomycota	-92.8354	125.9	236238859	Colletotrichum orbiculare (strain 104-T / ATCC 96160 / CBS 514.97 / LARS 414 / MAFF 240422)	1213857	http://www.uniprot.org/taxonomy/	0.536364	59	148	120	110	0.890909	98	PMLVARIAEKKAELEHLKELRDLSAAVAGQMEALEQKLSTLSDGTEAIAMVIGNWHNVLRAISMASTKLAKPPTDEPTEPEEERSMPLPQTLVRIPTEHAPTLQAQAENA				5	Query	114	+ l ++iaeK+aeLe+Lkelr+ls+++a q+e+l++kl+tlsdgte++a v+ nW++vlr+is+as++l+k+ ++ +e eee+ +plP+tLVRip+e++ + +a+ae++		saleqkiaeKraeLesLkelrelsddLakqleelaekletlsdgtesVasvlanWdsvlrsislaslsllkyseedeseeeeekeeplPetLVRipveeeeeseaeaeee	1		66889*********************************************************************99999999999****************997776665		236238859	Cob_07379	dash complex subunit dad2	27
results	CORC01_04344	CORC01_04344	OHF00363	PF08654.10	1	15533108628945 1209926	1.8	DASH complex subunit Dad2	1.2e-30	http://ensemblgenomes.org/id/CORC01_04344	3	Eukaryota	1	1	13	1	1	Ascomycota	-87.8937	119	236194679	Colletotrichum orchidophilum	1209926	http://www.uniprot.org/taxonomy/	0.5	56	146	120	112	0.883929	99	PMLVARIAEKKAELEHLKDLRDLSAAVAGQMEALEQKLSTLSDGTEAIAMVISNWHNVLRAINMASAQLAKTPPQEETLKSEESSMSLPQTLVRIPTEHAPTLQAQAENAAE				5	Query	116	+ l ++iaeK+aeLe+Lk lr+ls+++a q+e+l++kl+tlsdgte++a v++nW++vlr+i++as++l+k+ ++e+ + ee+ + lP+tLVRip+e++ + +a+ae++a+		saleqkiaeKraeLesLkelrelsddLakqleelaekletlsdgtesVasvlanWdsvlrsislaslsllkyseedeseeeeekeeplPetLVRipveeeeeseaeaeeeaa	1		66889*****************************************************************999988888888888****************99777666554		236194679	CORC01_04344	DASH complex subunit Dad2	26
results	CSAL01_05734	CSAL01_05734	KXH69289	PF08654.10	1	15533108628945 1209931	1.5	DASH complex subunit Dad2	5.1e-31	http://ensemblgenomes.org/id/CSAL01_05734	3	Eukaryota	1	1	13	1	1	Ascomycota	-88.7086	120.1	236208953	Colletotrichum salicis	1209931	http://www.uniprot.org/taxonomy/	0.495575	56	147	120	113	0.884956	100	PMLVARIAEKKAELEHLKDLRDLSAAVAGQMEALEQKLSTLSDGTEAIAMVISNWHNVLRAINMASAQLAKPPPQEETLESEESSMSLPQTLVRIPTEHAPTLQAQTENAAEN				5	Query	117	+ l ++iaeK+aeLe+Lk lr+ls+++a q+e+l++kl+tlsdgte++a v++nW++vlr+i++as++l+k+ ++e+ e ee+ + lP+tLVRip+e++ + +a++e++a++		saleqkiaeKraeLesLkelrelsddLakqleelaekletlsdgtesVasvlanWdsvlrsislaslsllkyseedeseeeeekeeplPetLVRipveeeeeseaeaeeeaae	1		66889******************************************************************99988888888888****************987666655544		236208953	CSAL01_05734	DASH complex subunit Dad2	26
results	CSIM01_09501	CSIM01_09501	KXH44675	PF08654.10	1	15533108628945 703756	1.2	DASH complex subunit Dad2	6.7e-31	http://ensemblgenomes.org/id/CSIM01_09501	3	Eukaryota	1	1	13	1	1	Ascomycota	-88.4412	119.8	236401192	Colletotrichum simmondsii	703756	http://www.uniprot.org/taxonomy/	0.504425	57	146	120	113	0.884956	100	PMLVARIAEKKAELEHLKDLRDLSAAVAGQMEALEQKLSTLSDGTEAIAMVISNWHNVLRAINMASAQLAKPPPQEETLESEEPNMSLPQTLVRIPTEHAPTLQAQAENAAEN				5	Query	117	+ l ++iaeK+aeLe+Lk lr+ls+++a q+e+l++kl+tlsdgte++a v++nW++vlr+i++as++l+k+ ++e+ e ee ++ lP+tLVRip+e++ + +a+ae++a++		saleqkiaeKraeLesLkelrelsddLakqleelaekletlsdgtesVasvlanWdsvlrsislaslsllkyseedeseeeeekeeplPetLVRipveeeeeseaeaeeeaae	1		66889******************************************************************99988888888888****************997776666554		236401192	CSIM01_09501	DASH complex subunit Dad2	26
results	CSUB01_08622	CSUB01_08622	KDN68765	PF08654.10	1	15533108628945 1173701	0.1	putative DASH complex subunit Dad2	4.4e-31	http://ensemblgenomes.org/id/CSUB01_08622	3	Eukaryota	1	1	13	1	1	Ascomycota	-88.8568	120.4	236183091	Colletotrichum sublineola	1173701	http://www.uniprot.org/taxonomy/	0.531532	59	145	120	112	0.873874	97	PMLVARIAEKKAELEHLKELRDLSAAVAGQMEALEQKLATLSDGTEAIAMVIGNWHNVLRAINMASAQLAKPQGE-EPLEPEGASPPLPQTLVRIPTEHAPALQAQAETMAE				5	Query	116	+ l ++iaeK+aeLe+Lkelr+ls+++a q+e+l++kl+tlsdgte++a v+ nW++vlr+i++as++l+k++ e e e e + +plP+tLVRip+e++ + +a+ae+ a+		saleqkiaeKraeLesLkelrelsddLakqleelaekletlsdgtesVasvlanWdsvlrsislaslsllkyseedeseeeeekeeplPetLVRipveeeeeseaeaeeeaa	1		66889********************************************************************94.555555556****************99766665543		236183091	CSUB01_08622	putative DASH complex subunit Dad2	26
results	CT0861_10536	CT0861_10536	KZL69298	PF08654.10	1	15533108628945 708197	0.2	DASH complex subunit Dad2	5.5e-31	http://ensemblgenomes.org/id/CT0861_10536	3	Eukaryota	1	1	13	1	1	Ascomycota	-88.6418	120	236420322	Colletotrichum tofieldiae	708197	http://www.uniprot.org/taxonomy/	0.517857	58	178	120	113	0.875	98	SPMLVARIAEKKAELEHLRELRDLSAAVAGQMEALEQKLATLSDGTEAIAMVIGNWHNVLRAINMASAQLAKPQG-EEPLEAEDASLPLPQTLVRIPTEHAPTLQAQAENVAE				4	Query	116	s+ l ++iaeK+aeLe+L+elr+ls+++a q+e+l++kl+tlsdgte++a v+ nW++vlr+i++as++l+k++ +e e e++ plP+tLVRip+e++ + +a+ae+ a+		ssaleqkiaeKraeLesLkelrelsddLakqleelaekletlsdgtesVasvlanWdsvlrsislaslsllkyseedeseeeeekeeplPetLVRipveeeeeseaeaeeeaa	1		567889********************************************************************9.5666666677****************98766655443		236420322	CT0861_10536	DASH complex subunit Dad2	58
results	BD289DRAFT_377127	BD289DRAFT_377127	PSR78041	PF08654.10	1	15533108628945 2025994	0.2	DASH complex subunit Dad2-domain-containing protein	1.2e-31	http://ensemblgenomes.org/id/BD289DRAFT_377127	3	Eukaryota	1	1	13	1	1	Ascomycota	-90.1631	122.2	236779165	Coniella lustricola	2025994	http://www.uniprot.org/taxonomy/	0.486486	54	139	120	112	0.864865	96	QSPALLARVNEKKAELENLRELRDLSAAVASQMEALEQKLATLSDGTEAIALVMGNWHNVLRSISMASCKFSPTSAK-PPAATEQETPALPQTLVRIPTEHAPALQAQADAA				3	Query	114	qs+al ++++eK+aeLe+L+elr+ls+++a+q+e+l++kl+tlsdgte++a v+ nW++vlrsis+as + +s++ + e++ ++lP+tLVRip+e++ + +a+a+ +		qssaleqkiaeKraeLesLkelrelsddLakqleelaekletlsdgtesVasvlanWdsvlrsislaslsllkyseedeseeeeekeeplPetLVRipveeeeeseaeaeee	1		899*********************************************************************77774.444455555****************986444333		236779165	BD289DRAFT_377127	DASH complex subunit Dad2-domain-containing protein	26
results	CONLIGDRAFT_682556	CONLIGDRAFT_682556	OIW27512	PF08654.10	1	15533108628945 1408157	0.2	dash complex subunit	1.9e-30	http://ensemblgenomes.org/id/CONLIGDRAFT_682556	3	Eukaryota	1	1	13	1	1	Ascomycota	-87.4244	118.3	236499752	Coniochaeta ligniaria NRRL 30616	1408157	http://www.uniprot.org/taxonomy/	0.495327	53	144	120	110	0.897196	96	ALVARVNEKKAELENLKELRHLSAAVASQMEALEQKLATLSDGTEAIALVMGNWTTVLRAINMASSKLPKPATD---EAGTTETVALPQTLVRIPTEHAPALQAQAQEAE				6	Query	115	al ++++eK+aeLe+Lkelr+ls+++a+q+e+l++kl+tlsdgte++a v+ nW +vlr+i++as++l k++ + e +++ ++lP+tLVRip+e++ + +a+a+e++		aleqkiaeKraeLesLkelrelsddLakqleelaekletlsdgtesVasvlanWdsvlrsislaslsllkyseedeseeeeekeeplPetLVRipveeeeeseaeaeeea	1		7889*****************************************************************99994...333444599**************9987777764		236499752	CONLIGDRAFT_682556	dash complex subunit	31
results	W97_08104	W97_08104	EON68846	PF08654.10	1	15533108628945 1168221	0	hypothetical protein	3.2e-29	http://ensemblgenomes.org/id/W97_08104	3	Eukaryota	1	1	13	1	1	Ascomycota	-84.5846	114.4	232027165	Coniosporium apollinis (strain CBS 100218)	1168221	http://www.uniprot.org/taxonomy/	0.529412	54	147	120	108	0.882353	90	SPLLIARINEKRAELASLKELRDLSAGLADQMQTLESKLATLADGTEAVAVVLANWGAVLRAIGMASAKIPKPKDadaeGDADEGRK--DgtVPLPQTLVRIPTQQAA				4	Query	105	s+ l ++i+eKraeL+sLkelr+ls++La+q+++l++kl+tl+dgte+Va vlanW vlr+i +as+++ k+++ d++e ++ + +plP+tLVRip++++		ssaleqkiaeKraeLesLkelrelsddLakqleelaekletlsdgtesVasvlanWdsvlrsislaslsllkyse....edeseeeeeke..eplPetLVRipveeee	1		556789*****************************************************************9999664333344444..366*************986		232027165	W97_08104	hypothetical protein	30
results	CC1G_14205	CC1G_14205	EFI28178	PF08654.10	0	15533108628945 240176	0.2	hypothetical protein	2.1e-07	http://ensemblgenomes.org/id/CC1G_14205	3	Eukaryota	1	1	13	1	1	Basidiomycota	-34.3638	44	241901319	Coprinopsis cinerea (strain Okayama-7 / 130 / ATCC MYA-4618 / FGSC 9003)	240176	http://www.uniprot.org/taxonomy/	0.28	28	121	120	105	0.72	72	SSAAAVAKLAEKKKEFDAVSALERASTQYLERIMELADDCEVMADAGQVHGQVLAQWPKMFEILSQFLSARQQLQE-----EGATETSIMGERLVRLPIEELKAN				3	Query	107	+s a +k+aeK++e++++ +l+ +s + +++ ela++ e ++d ++ +vla W++ ++++s++ ++ + +e e +++ + e LVR+p+ee +++		qssaleqkiaeKraeLesLkelrelsddLakqleelaekletlsdgtesVasvlanWdsvlrsislaslsllkyseedeseeeeekeeplPetLVRipveeeees	1		4678899***********************************************************9998887777.....2333447899********997764		241901319	CC1G_14205	hypothetical protein	18
results	LLEC1_06679	LLEC1_06679	OAQ96257	PF08654.10	1	15533108628945 1105325	0.2	hypothetical protein	2.7e-30	http://ensemblgenomes.org/id/LLEC1_06679	3	Eukaryota	1	1	13	1	1	Ascomycota	-87.0625	117.8	238299018	Cordyceps confragosa	1105325	http://www.uniprot.org/taxonomy/	0.477876	54	148	120	113	0.876106	99	QQSALSARIEEKRAELAHLKELKDLSGAVASQMEALEQKLSTLTDGTEAIAAVIGNWHNVLGAINMASTKLATPASTPANEAEAPQGGPLPETLVRIPTEHAPTLHAQTENME				3	Query	115	q+sal ++i+eKraeL++Lkel++ls ++a+q+e+l++kl+tl+dgte++a v+ nW++vl +i++as++l+ ++++ ++e e+ + plPetLVRip+e++ + +a++e+ +		qssaleqkiaeKraeLesLkelrelsddLakqleelaekletlsdgtesVasvlanWdsvlrsislaslsllkyseedeseeeeekeeplPetLVRipveeeeeseaeaeeea	1		7899********************************************************************999965566666666****************9955544433		238299018	LLEC1_06679	hypothetical protein	24
results	LEL_05766	LEL_05766	OAA76082	PF08654.10	1	15533108628945 1081108	0.2	DASH complex, subunit Dad2	3.5e-30	http://ensemblgenomes.org/id/LEL_05766	3	Eukaryota	1	1	13	1	1	Ascomycota	-86.7928	117.5	238287308	Cordyceps confragosa RCEF 1005	1081108	http://www.uniprot.org/taxonomy/	0.477876	54	148	120	113	0.876106	99	QQSALSARIEEKRAELAHLKELKDLSGAVASQMEALEQKLSTLTDGTEAIAAVIGNWHNVLGAINMASTKLATPASAPAKEAEAPEGGPLPETLVRIPTEHAPTLHAQTENME				3	Query	115	q+sal ++i+eKraeL++Lkel++ls ++a+q+e+l++kl+tl+dgte++a v+ nW++vl +i++as++l+ ++++ ++e e+ + plPetLVRip+e++ + +a++e+ +		qssaleqkiaeKraeLesLkelrelsddLakqleelaekletlsdgtesVasvlanWdsvlrsislaslsllkyseedeseeeeekeeplPetLVRipveeeeeseaeaeeea	1		7899********************************************************************999965555555555****************9955544433		238287308	LEL_05766	DASH complex, subunit Dad2	24
results	ISF_01817	ISF_01817	OAA71266	PF08654.10	1	15533108628945 1081104	1.4	DASH complex, subunit Dad2	9.2e-18	http://ensemblgenomes.org/id/ISF_01817	3	Eukaryota	2	2	13	1	2	Ascomycota	-58.192	77.4	238277565	Cordyceps fumosorosea ARSEF 2679	1081104	http://www.uniprot.org/taxonomy/	0.703704	19	127	120	27	0.962963	26	QQSALSARIEEKRAELEHLKELKELSA				3	Query	29	q+sal ++i+eKraeLe+Lkel+els+		qssaleqkiaeKraeLesLkelrelsd	1		7899*********************96		238277565	ISF_01817	DASH complex, subunit Dad2	23
results	ISF_01817	ISF_01817	OAA71266	PF08654.10	1	15533108628945 1081104	1.4	DASH complex, subunit Dad2	9.2e-18	http://ensemblgenomes.org/id/ISF_01817	3	Eukaryota	2	2	13	1	2	Ascomycota	-58.192	77.4	238277565	Cordyceps fumosorosea ARSEF 2679	1081104	http://www.uniprot.org/taxonomy/	0.428571	27	127	120	65	0.857143	54	AIAAVIGNWHNVLGAINMASTKLAKPTPATANEGGEREEagPPLPETLVRIPTEHAPTLQAQTES				51	Query	113	++a v+ nW++vl +i++as++l+k++ ++++e e++e +plPetLVRip+e++ + +a++e		sVasvlanWdsvlrsislaslsllkyseedeseeeeeke..eplPetLVRipveeeeeseaeaee	1		89************************995555544444468***************998555443		238277565	ISF_01817	DASH complex, subunit Dad2	49
results	CCM_08929	CCM_08929	EGX88883	PF08654.10	1	15533108628945 983644	0.6	DASH complex subunit DAD2, putative	1.6e-31	http://ensemblgenomes.org/id/CCM_08929	3	Eukaryota	1	1	13	1	1	Ascomycota	-89.9045	121.8	238346046	Cordyceps militaris (strain CM01)	983644	http://www.uniprot.org/taxonomy/	0.5	56	149	120	113	0.892857	100	QQSALSARIEEKRAELEHLKELKELSGAVASQMEALEQKLSTLADGTDAIAAVIGNWHNVLGAINMASTKLAKQAPsTATENDEAEQGGPLPETLVRIPTEHAPTLHAQTENI				3	Query	114	q+sal ++i+eKraeLe+Lkel+els ++a+q+e+l++kl+tl+dgt+++a v+ nW++vl +i++as++l+k++ + ++++e+e+ plPetLVRip+e++ + +a++e+		qssaleqkiaeKraeLesLkelrelsddLakqleelaekletlsdgtesVasvlanWdsvlrsislaslsllkyse.edeseeeeekeeplPetLVRipveeeeeseaeaeee	1		7899********************************************************************9998333334444444***************9986555543		238346046	CCM_08929	DASH complex subunit DAD2, putative	24
results	CDD83_11201	CDD83_11201	PHH85762	PF08654.10	1	15533108628945 2004951	1.1	hypothetical protein	4.6e-32	http://ensemblgenomes.org/id/CDD83_11201	3	Eukaryota	1	1	13	1	1	Ascomycota	-91.1204	123.5	238307906	Cordyceps sp. RAO-2017	2004951	http://www.uniprot.org/taxonomy/	0.508929	57	148	120	113	0.901786	101	QSPALVARIEEKKAELENLKELRDLSAAVAGQMEALQQKLLTLSDGTEAIATVMSNWHNVLRAINMASMKFAGSSG-EASRDDEAASEALPQTLVRIPTEHAPALQAQAEAAE				3	Query	115	qs+al ++i+eK+aeLe+Lkelr+ls+++a q+e+l++kl tlsdgte++a+v++nW++vlr+i++as++ + +s ++s+++e + e+lP+tLVRip+e++ + +a+ae ++		qssaleqkiaeKraeLesLkelrelsddLakqleelaekletlsdgtesVasvlanWdsvlrsislaslsllkyseedeseeeeekeeplPetLVRipveeeeeseaeaeeea	1		899*********************************************************************7777.7888888888****************9865554433		238307906	CDD83_11201	hypothetical protein	25
results	BS50DRAFT_576636	BS50DRAFT_576636	PSN64010	PF08654.10	1	15533108628945 1448308	0	hypothetical protein	2.8e-33	http://ensemblgenomes.org/id/BS50DRAFT_576636	3	Eukaryota	1	1	13	1	1	Ascomycota	-93.9236	127.5	232543041	Corynespora cassiicola Philippines	1448308	http://www.uniprot.org/taxonomy/	0.552381	58	142	120	105	0.92381	97	QSPVLLARIAEKKAELASLKELQALSAGLADQMQMLGDKLNTLSDGTEAVAAVLSNWHNVLRAIHMASSKLPKPKDEDDAEKKAESEPPLPQTLVRIPTQHAPAL				3	Query	107	qs+ l ++iaeK+aeL+sLkel++ls++La+q++ l +kl+tlsdgte+Va vl+nW++vlr+i++as++l k+++ed++e+++e+e+plP+tLVRip++++ +		qssaleqkiaeKraeLesLkelrelsddLakqleelaekletlsdgtesVasvlanWdsvlrsislaslsllkyseedeseeeeekeeplPetLVRipveeeees	1		678899**********************************************************************************************99876		232543041	BS50DRAFT_576636	hypothetical protein	27
results	L202_02359	L202_02359	ODN82037	PF08654.10	0	15533108628945 1295533	0	hypothetical protein	5.8e-21	http://ensemblgenomes.org/id/L202_02359	3	Eukaryota	1	1	13	1	1	Basidiomycota	-65.5557	87.7	240832958	Cryptococcus amylolentus CBS 6039	1295533	http://www.uniprot.org/taxonomy/	0.32381	34	124	120	110	0.828571	87	SLQNLYQKQQEYAGLQALREASGDLVARAEKLSEMSNIMADGGEAIGGVLRNWPHVFSILNLFATQMDQKPD--SSRTEEDEQDPIP-CLVRLPYGGETTSagA--TSSE				7	Query	114	q++++K++e++ L++lre+s dL+++ e+l+e+ + ++dg+e++ vl+nW++v+++++l+ +++ ++ + +s++ee++++p+P +LVR+p+ e++s ++ e		leqkiaeKraeLesLkelrelsddLakqleelaekletlsdgtesVasvlanWdsvlrsislaslsllkyseedeseeeeekeeplPetLVRipveeeees..eaeaeee	1		56899**************************************************************96665..788888888****.**********998531..3222		240832958	L202_02359	hypothetical protein	13
results	I350_02058	I350_02058	ODO09839	PF08654.10	0	15533108628945 1296118	0	hypothetical protein	5.8e-21	http://ensemblgenomes.org/id/I350_02058	3	Eukaryota	1	1	13	1	1	Basidiomycota	-65.5557	87.7	240930443	Cryptococcus amylolentus CBS 6273	1296118	http://www.uniprot.org/taxonomy/	0.32381	34	124	120	110	0.828571	87	SLQNLYQKQQEYAGLQALREASGDLVARAEKLSEMSNIMADGGEAIGGVLRNWPHVFSILNLFATQMDQKPD--SSRTEEDEQDPIP-CLVRLPYGGETTSagA--TSSE				7	Query	114	q++++K++e++ L++lre+s dL+++ e+l+e+ + ++dg+e++ vl+nW++v+++++l+ +++ ++ + +s++ee++++p+P +LVR+p+ e++s ++ e		leqkiaeKraeLesLkelrelsddLakqleelaekletlsdgtesVasvlanWdsvlrsislaslsllkyseedeseeeeekeeplPetLVRipveeeees..eaeaeee	1		56899**************************************************************96665..788888888****.**********998531..3222		240930443	I350_02058	hypothetical protein	13
results	L203_02820	L203_02820	ODN88212	PF08654.10	0	15533108628945 1295531	0	DASH complex subunit DAD2	2.4e-22	http://ensemblgenomes.org/id/L203_02820	3	Eukaryota	1	1	13	1	1	Basidiomycota	-68.7383	92.2	240820242	Cryptococcus depauperatus CBS 7841	1295531	http://www.uniprot.org/taxonomy/	0.308411	33	126	120	108	0.850467	91	LQNYYQKQQEYAGLQALREASGNLVQRAEKLAEMSHIMADGGEAIGEVMKNWPHVFSVLNLFTSQMEQKSNLPSRHEGEEEQGPLP-CLVRLPYGGETSTTETSQNTS				8	Query	115	q++++K++e++ L++lre+s +L+++ e+lae+ + ++dg+e++ +v++nW++v++ ++l++++++++s+ + +e ee++ plP +LVR+p+ e+++++ +++++		eqkiaeKraeLesLkelrelsddLakqleelaekletlsdgtesVasvlanWdsvlrsislaslsllkyseedeseeeeekeeplPetLVRipveeeeeseaeaeeea	1		68899******************************************************************666677777779***.*********998754444444		240820242	L203_02820	DASH complex subunit DAD2	14
results	L204_02977	L204_02977	ODN97559	PF08654.10	0	15533108628945 1295532	0	DASH complex subunit DAD2	5.8e-23	http://ensemblgenomes.org/id/L204_02977	3	Eukaryota	1	1	13	1	1	Basidiomycota	-70.1666	94.2	240828163	Cryptococcus depauperatus CBS 7855	1295532	http://www.uniprot.org/taxonomy/	0.299065	32	126	120	108	0.859813	92	LQTYYQKQQEYAGLQALREASANLVQRAEKLAEMSHIMANGGEAIGEVMKNWPHVFSVLNLFTSQMEQKSNSPSRHEGEEEQGPLP-CLVRLPYGGETSTTETSQNTS				8	Query	115	q +++K++e++ L++lre+s++L+++ e+lae+ + +++g+e++ +v++nW++v++ ++l++++++++s++ + +e ee++ plP +LVR+p+ e+++++ +++++		eqkiaeKraeLesLkelrelsddLakqleelaekletlsdgtesVasvlanWdsvlrsislaslsllkyseedeseeeeekeeplPetLVRipveeeeeseaeaeeea	1		57889******************************************************************87777778888****.*********998754444444		240828163	L204_02977	DASH complex subunit DAD2	14
results	I312_00326	I312_00326	KIR50390	PF08654.10	0	15533108628945 1296109	0	DASH complex subunit DAD2	2.6e-22	http://ensemblgenomes.org/id/I312_00326	3	Eukaryota	1	1	13	1	1	Basidiomycota	-68.6607	92	240895673	Cryptococcus gattii CA1280	1296109	http://www.uniprot.org/taxonomy/	0.391753	38	129	120	98	0.865979	84	NFYQKQQEYAGLQALREASADLVARAEKLAEMSNIMADGGEAIGGVLRNWPHVFSILSLFTAQMEKASEDRSRQEDEEDEGPLP-CLVRLAYGGETPS				10	Query	107	++++K++e++ L++lre+s+dL+++ e+lae+ + ++dg+e++ vl+nW++v++++sl++++++k+se+ + +e+ee+e plP +LVR+ + e+ s		kiaeKraeLesLkelrelsddLakqleelaekletlsdgtesVasvlanWdsvlrsislaslsllkyseedeseeeeekeeplPetLVRipveeeees	1		689******************************************************************666666666779***.******9998865		240895673	I312_00326	DASH complex subunit DAD2	16
results	I314_02586	I314_02586	KIR67368	PF08654.10	0	15533108628945 1296111	0	DASH complex subunit DAD2	7.6e-22	http://ensemblgenomes.org/id/I314_02586	3	Eukaryota	1	1	13	1	1	Basidiomycota	-67.5941	90.5	240910499	Cryptococcus gattii CA1873 (GCA_000855695)	1296111	http://www.uniprot.org/taxonomy/	0.373737	37	129	120	102	0.848485	84	NFYQKQQEYAGLQALREASADLVARAEKLAEMSNIMADGGEAIGGVLRNWPHVFSILSLFTAQMEKASGDRSRQEDEEDEGPLP-CLVRLAYGGETPSvegS				10	Query	108	++++K++e++ L++lre+s+dL+++ e+lae+ + ++dg+e++ vl+nW++v++++sl++++++k+s + + +e+ee+e plP +LVR+ + e+ s +		kiaeKraeLesLkelrelsddLakqleelaekletlsdgtesVasvlanWdsvlrsislaslsllkyseedeseeeeekeeplPetLVRipveeeees...e	1		689*****************************************************************9666666666779***.*******9998765433		240910499	I314_02586	DASH complex subunit DAD2	16
results	I305_01019	I305_01019	KIY36163	PF08654.10	0	15533108628945 1296102	0	DASH complex subunit DAD2	3.9e-22	http://ensemblgenomes.org/id/I305_01019	3	Eukaryota	1	1	13	1	1	Basidiomycota	-68.2687	91.5	240852712	Cryptococcus gattii E566 (GCA_000875815)	1296102	http://www.uniprot.org/taxonomy/	0.383838	38	129	120	102	0.848485	84	NFYQKQQEYAGLQALREASADLVARAEKLAEMSNIMADGGEAIGGVLRNWPHVFSILSLFTAQMEKSSGDRSRQEEEEDEGPLP-CLVRLAYGGETPSvegS				10	Query	108	++++K++e++ L++lre+s+dL+++ e+lae+ + ++dg+e++ vl+nW++v++++sl++++++k+s + + +eeee+e plP +LVR+ + e+ s +		kiaeKraeLesLkelrelsddLakqleelaekletlsdgtesVasvlanWdsvlrsislaslsllkyseedeseeeeekeeplPetLVRipveeeees...e	1		689******************************************************************87788888888****.*******9998765433		240852712	I305_01019	DASH complex subunit DAD2	16
results	I306_05872	I306_05872	KIR77145	PF08654.10	0	15533108628945 1296103	0	DASH complex subunit DAD2	3.9e-22	http://ensemblgenomes.org/id/I306_05872	3	Eukaryota	1	1	13	1	1	Basidiomycota	-68.2687	91.5	240859492	Cryptococcus gattii EJB2	1296103	http://www.uniprot.org/taxonomy/	0.383838	38	129	120	102	0.848485	84	NFYQKQQEYAGLQALREASADLVARAEKLAEMSNIMADGGEAIGGVLRNWPHVFSILSLFTAQMEKSSGDRSRQEEEEDEGPLP-CLVRLAYGGETPSvegS				10	Query	108	++++K++e++ L++lre+s+dL+++ e+lae+ + ++dg+e++ vl+nW++v++++sl++++++k+s + + +eeee+e plP +LVR+ + e+ s +		kiaeKraeLesLkelrelsddLakqleelaekletlsdgtesVasvlanWdsvlrsislaslsllkyseedeseeeeekeeplPetLVRipveeeees...e	1		689******************************************************************87788888888****.*******9998765433		240859492	I306_05872	DASH complex subunit DAD2	16
results	I311_00329	I311_00329	KJE06188	PF08654.10	0	15533108628945 1296108	0	DASH complex subunit DAD2	3.9e-22	http://ensemblgenomes.org/id/I311_00329	3	Eukaryota	1	1	13	1	1	Basidiomycota	-68.2687	91.5	240892367	Cryptococcus gattii NT-10 (GCA_000935105)	1296108	http://www.uniprot.org/taxonomy/	0.383838	38	129	120	102	0.848485	84	NFYQKQQEYAGLQALREASADLVARAEKLAEMSNIMADGGEAIGGVLRNWPHVFSILSLFTAQMEKSSGDRSRQEEEEDEGPLP-CLVRLAYGGETPSvegS				10	Query	108	++++K++e++ L++lre+s+dL+++ e+lae+ + ++dg+e++ vl+nW++v++++sl++++++k+s + + +eeee+e plP +LVR+ + e+ s +		kiaeKraeLesLkelrelsddLakqleelaekletlsdgtesVasvlanWdsvlrsislaslsllkyseedeseeeeekeeplPetLVRipveeeees...e	1		689******************************************************************87788888888****.*******9998765433		240892367	I311_00329	DASH complex subunit DAD2	16
results	I315_01524	I315_01524	KIR55647	PF08654.10	0	15533108628945 1296112	0	DASH complex subunit DAD2	8.3e-22	http://ensemblgenomes.org/id/I315_01524	3	Eukaryota	1	1	13	1	1	Basidiomycota	-67.5049	90.4	240919406	Cryptococcus gattii Ru294 (GCA_000836355)	1296112	http://www.uniprot.org/taxonomy/	0.373737	37	129	120	102	0.848485	84	NFYQKQQEYAGLQALREASADLVARAEKLAEMSNIMADGGEAIGGVLRNWPHVFSILSLFTAQMEKSSGDRSRQEDEEDEGPLP-CLVRLAYGGETPSvegS				10	Query	108	++++K++e++ L++lre+s+dL+++ e+lae+ + ++dg+e++ vl+nW++v++++sl++++++k+s + + +e+ee+e plP +LVR+ + e+ s +		kiaeKraeLesLkelrelsddLakqleelaekletlsdgtesVasvlanWdsvlrsislaslsllkyseedeseeeeekeeplPetLVRipveeeees...e	1		689****************************************************************99666666666779***.*******9998765433		240919406	I315_01524	DASH complex subunit DAD2	16
results	CNBG_0245	CNBG_0245	KGB74407	PF08654.10	0	15533108628945 294750	0	DASH complex subunit DAD2	1.2e-22	http://ensemblgenomes.org/id/CNBG_0245	3	Eukaryota	1	1	13	1	1	Basidiomycota	-69.4059	93.1	241004757	Cryptococcus gattii serotype B (strain R265)	294750	http://www.uniprot.org/taxonomy/	0.378641	39	129	120	106	0.854369	88	NFYQKQQEYAGLQALREASADLVARAEKLAEMSNIMADGGEAIGGVLRNWPHVFSILSLFTAQMEKASGDRSRQEDEEDEEPLP-CLVRLAYGGETPSvegSAPTT				10	Query	112	++++K++e++ L++lre+s+dL+++ e+lae+ + ++dg+e++ vl+nW++v++++sl++++++k+s + + +e+ee+eeplP +LVR+ + e+ s +a ++		kiaeKraeLesLkelrelsddLakqleelaekletlsdgtesVasvlanWdsvlrsislaslsllkyseedeseeeeekeeplPetLVRipveeeees...eaeae	1		689******************************************************************66666666777****.*******99998765544444		241004757	CNBG_0245	DASH complex subunit DAD2	16
results	CGB_B3590C	CGB_B3590C	ADV20355	PF08654.10	0	15533108628945 367775	0	Hypothetical protein	3.9e-22	http://ensemblgenomes.org/id/CGB_B3590C	3	Eukaryota	1	1	13	1	1	Basidiomycota	-68.2687	91.5	241011432	Cryptococcus gattii serotype B (strain WM276 / ATCC MYA-4071)	367775	http://www.uniprot.org/taxonomy/	0.383838	38	129	120	102	0.848485	84	NFYQKQQEYAGLQALREASADLVARAEKLAEMSNIMADGGEAIGGVLRNWPHVFSILSLFTAQMEKSSGDRSRQEEEEDEGPLP-CLVRLAYGGETPSvegS				10	Query	108	++++K++e++ L++lre+s+dL+++ e+lae+ + ++dg+e++ vl+nW++v++++sl++++++k+s + + +eeee+e plP +LVR+ + e+ s +		kiaeKraeLesLkelrelsddLakqleelaekletlsdgtesVasvlanWdsvlrsislaslsllkyseedeseeeeekeeplPetLVRipveeeees...e	1		689******************************************************************87788888888****.*******9998765433		241011432	CGB_B3590C	Hypothetical protein	16
results	L804_01149	L804_01149	KIS01275	PF08654.10	0	15533108628945 1334442	0	DASH complex subunit DAD2	1.2e-22	http://ensemblgenomes.org/id/L804_01149	3	Eukaryota	1	1	13	1	1	Basidiomycota	-69.4059	93.1	240939936	Cryptococcus gattii VGII 2001/935-1 (GCA_000835815)	1334442	http://www.uniprot.org/taxonomy/	0.378641	39	129	120	106	0.854369	88	NFYQKQQEYAGLQALREASADLVARAEKLAEMSNIMADGGEAIGGVLRNWPHVFSILSLFTAQMEKASGDRSRQEDEEDEEPLP-CLVRLAYGGETPSvegSAPTT				10	Query	112	++++K++e++ L++lre+s+dL+++ e+lae+ + ++dg+e++ vl+nW++v++++sl++++++k+s + + +e+ee+eeplP +LVR+ + e+ s +a ++		kiaeKraeLesLkelrelsddLakqleelaekletlsdgtesVasvlanWdsvlrsislaslsllkyseedeseeeeekeeplPetLVRipveeeees...eaeae	1		689******************************************************************66666666777****.*******99998765544444		240939936	L804_01149	DASH complex subunit DAD2	16
results	I307_05365	I307_05365	KIY55216	PF08654.10	0	15533108628945 1296104	0	DASH complex subunit DAD2	2.3e-22	http://ensemblgenomes.org/id/I307_05365	3	Eukaryota	1	1	13	1	1	Basidiomycota	-68.808	92.3	240861514	Cryptococcus gattii VGII 99/473 (GCA_000836455)	1296104	http://www.uniprot.org/taxonomy/	0.378641	39	129	120	106	0.854369	88	NFYQKQQEYAGLQALREASADLVARAEKLAEMSNVMADGGEAIGGVLRNWPHVFSILSLFTAQMEKASGDRSRQEDEEDEEPLP-CLVRLAYGGETPSvegSAPTT				10	Query	112	++++K++e++ L++lre+s+dL+++ e+lae+ + ++dg+e++ vl+nW++v++++sl++++++k+s + + +e+ee+eeplP +LVR+ + e+ s +a ++		kiaeKraeLesLkelrelsddLakqleelaekletlsdgtesVasvlanWdsvlrsislaslsllkyseedeseeeeekeeplPetLVRipveeeees...eaeae	1		689******************************************************************66666666777****.*******99998765544444		240861514	I307_05365	DASH complex subunit DAD2	16
results	I310_01848	I310_01848	KIR74246	PF08654.10	0	15533108628945 1296107	0	DASH complex subunit DAD2	1.2e-22	http://ensemblgenomes.org/id/I310_01848	3	Eukaryota	1	1	13	1	1	Basidiomycota	-69.4059	93.1	240885546	Cryptococcus gattii VGII CA1014 (GCA_000875795)	1296107	http://www.uniprot.org/taxonomy/	0.378641	39	129	120	106	0.854369	88	NFYQKQQEYAGLQALREASADLVARAEKLAEMSNIMADGGEAIGGVLRNWPHVFSILSLFTAQMEKASGDRSRQEDEEDEEPLP-CLVRLAYGGETPSvegSAPTT				10	Query	112	++++K++e++ L++lre+s+dL+++ e+lae+ + ++dg+e++ vl+nW++v++++sl++++++k+s + + +e+ee+eeplP +LVR+ + e+ s +a ++		kiaeKraeLesLkelrelsddLakqleelaekletlsdgtesVasvlanWdsvlrsislaslsllkyseedeseeeeekeeplPetLVRipveeeees...eaeae	1		689******************************************************************66666666777****.*******99998765544444		240885546	I310_01848	DASH complex subunit DAD2	16
results	I304_01905	I304_01905	KIR94268	PF08654.10	0	15533108628945 1296101	0	DASH complex subunit DAD2	1.2e-22	http://ensemblgenomes.org/id/I304_01905	3	Eukaryota	1	1	13	1	1	Basidiomycota	-69.4059	93.1	240845889	Cryptococcus gattii VGII CBS 10090 (GCA_000835765)	1296101	http://www.uniprot.org/taxonomy/	0.378641	39	129	120	106	0.854369	88	NFYQKQQEYAGLQALREASADLVARAEKLAEMSNIMADGGEAIGGVLRNWPHVFSILSLFTAQMEKASGDRSRQEDEEDEEPLP-CLVRLAYGGETPSvegSAPTT				10	Query	112	++++K++e++ L++lre+s+dL+++ e+lae+ + ++dg+e++ vl+nW++v++++sl++++++k+s + + +e+ee+eeplP +LVR+ + e+ s +a ++		kiaeKraeLesLkelrelsddLakqleelaekletlsdgtesVasvlanWdsvlrsislaslsllkyseedeseeeeekeeplPetLVRipveeeees...eaeae	1		689******************************************************************66666666777****.*******99998765544444		240845889	I304_01905	DASH complex subunit DAD2	16
results	I309_05390	I309_05390	KIR25694	PF08654.10	0	15533108628945 1296106	0	DASH complex subunit DAD2	1.2e-22	http://ensemblgenomes.org/id/I309_05390	3	Eukaryota	1	1	13	1	1	Basidiomycota	-69.4059	93.1	240879059	Cryptococcus gattii VGII LA55 (GCA_000836315)	1296106	http://www.uniprot.org/taxonomy/	0.378641	39	129	120	106	0.854369	88	NFYQKQQEYAGLQALREASADLVARAEKLAEMSNIMADGGEAIGGVLRNWPHVFSILSLFTAQMEKASGDRSRQEDEEDEEPLP-CLVRLAYGGETPSvegSAPTT				10	Query	112	++++K++e++ L++lre+s+dL+++ e+lae+ + ++dg+e++ vl+nW++v++++sl++++++k+s + + +e+ee+eeplP +LVR+ + e+ s +a ++		kiaeKraeLesLkelrelsddLakqleelaekletlsdgtesVasvlanWdsvlrsislaslsllkyseedeseeeeekeeplPetLVRipveeeees...eaeae	1		689******************************************************************66666666777****.*******99998765544444		240879059	I309_05390	DASH complex subunit DAD2	16
results	I352_03968	I352_03968	KIR33886	PF08654.10	0	15533108628945 1296117	0	DASH complex subunit DAD2	1.2e-22	http://ensemblgenomes.org/id/I352_03968	3	Eukaryota	1	1	13	1	1	Basidiomycota	-69.4059	93.1	240925251	Cryptococcus gattii VGII MMRL2647 (GCA_000875855)	1296117	http://www.uniprot.org/taxonomy/	0.378641	39	129	120	106	0.854369	88	NFYQKQQEYAGLQALREASADLVARAEKLAEMSNIMADGGEAIGGVLRNWPHVFSILSLFTAQMEKASGDRSRQEDEEDEEPLP-CLVRLAYGGETPSvegSAPTT				10	Query	112	++++K++e++ L++lre+s+dL+++ e+lae+ + ++dg+e++ vl+nW++v++++sl++++++k+s + + +e+ee+eeplP +LVR+ + e+ s +a ++		kiaeKraeLesLkelrelsddLakqleelaekletlsdgtesVasvlanWdsvlrsislaslsllkyseedeseeeeekeeplPetLVRipveeeees...eaeae	1		689******************************************************************66666666777****.*******99998765544444		240925251	I352_03968	DASH complex subunit DAD2	16
results	I313_03216	I313_03216	KIR40565	PF08654.10	0	15533108628945 1296110	0	DASH complex subunit DAD2	2.3e-22	http://ensemblgenomes.org/id/I313_03216	3	Eukaryota	1	1	13	1	1	Basidiomycota	-68.808	92.3	240901084	Cryptococcus gattii VGII Ram5	1296110	http://www.uniprot.org/taxonomy/	0.378641	39	129	120	106	0.854369	88	NFYQKQQEYAGLQALREASADLVARAEKLAEMSNVMADGGEAIGGVLRNWPHVFSILSLFTAQMEKASGDRSRQEDEEDEEPLP-CLVRLAYGGETPSvegSAPTT				10	Query	112	++++K++e++ L++lre+s+dL+++ e+lae+ + ++dg+e++ vl+nW++v++++sl++++++k+s + + +e+ee+eeplP +LVR+ + e+ s +a ++		kiaeKraeLesLkelrelsddLakqleelaekletlsdgtesVasvlanWdsvlrsislaslsllkyseedeseeeeekeeplPetLVRipveeeees...eaeae	1		689******************************************************************66666666777****.*******99998765544444		240901084	I313_03216	DASH complex subunit DAD2	16
results	I308_01839	I308_01839	KIR87812	PF08654.10	0	15533108628945 1296105	0	DASH complex subunit DAD2	7.4e-21	http://ensemblgenomes.org/id/I308_01839	3	Eukaryota	1	1	13	1	1	Basidiomycota	-65.3224	87.4	240873267	Cryptococcus gattii VGIV IND107	1296105	http://www.uniprot.org/taxonomy/	0.373737	37	125	120	100	0.838384	83	NFYQKQQEYAGLQALREASADLVARAEKLAEMSNIMADGGEAIGGVLRNWPHVFSILSLFTAQMEKASGDRSRQEDEEDEGPLS-CLVRLAYGGETPSvE				10	Query	108	++++K++e++ L++lre+s+dL+++ e+lae+ + ++dg+e++ vl+nW++v++++sl++++++k+s + + +e+ee+e pl +LVR+ + e+ s e		kiaeKraeLesLkelrelsddLakqleelaekletlsdgtesVasvlanWdsvlrsislaslsllkyseedeseeeeekeeplPetLVRipveeeees.e	1		689*****************************************************************9555555555557887.*******99998752		240873267	I308_01839	DASH complex subunit DAD2	16
results	C368_00329	C368_00329	OWZ58812	PF08654.10	0	15533108628945 1230079	0	DASH complex subunit DAD2	1.5e-23	http://ensemblgenomes.org/id/C368_00329	3	Eukaryota	1	1	13	1	1	Basidiomycota	-71.5191	96.1	240789452	Cryptococcus neoformans var. grubii 125.91 (GCA_002215885)	1230079	http://www.uniprot.org/taxonomy/	0.376147	41	129	120	112	0.880734	96	NFYQKQQEYAGLQALREASADLVARAEKLAEMSNIMADGGEAIGGVLRNWPHVFSILSLFTAQMEKSSG-DRSRQEDEDEEPLP-CLVRLAYGGETASvegSAPTTTTASDK				10	Query	118	++++K++e++ L++lre+s+dL+++ e+lae+ + ++dg+e++ vl+nW++v++++sl++++++k+s d+s++e+e+eeplP +LVR+ + e++s +a ++++a+++		kiaeKraeLesLkelrelsddLakqleelaekletlsdgtesVasvlanWdsvlrsislaslsllkyseedeseeeeekeeplPetLVRipveeeees...eaeaeeeaaee	1		689**************************************************************9999.9*************.**********99987755555555554		240789452	C368_00329	DASH complex subunit DAD2	16
results	C370_00332	C370_00332	OXH20637	PF08654.10	0	15533108628945 1230081	0	DASH complex subunit DAD2	1.5e-23	http://ensemblgenomes.org/id/C370_00332	3	Eukaryota	1	1	13	1	1	Basidiomycota	-71.5191	96.1	240803587	Cryptococcus neoformans var. grubii A1-35-8 (GCA_002221985)	1230081	http://www.uniprot.org/taxonomy/	0.376147	41	129	120	112	0.880734	96	NFYQKQQEYAGLQALREASADLVARAEKLAEMSNIMADGGEAIGGVLRNWPHVFSILSLFTAQMEKSSG-DRSRQEDEDEEPLP-CLVRLAYGGETASvegSAPTTTTASDK				10	Query	118	++++K++e++ L++lre+s+dL+++ e+lae+ + ++dg+e++ vl+nW++v++++sl++++++k+s d+s++e+e+eeplP +LVR+ + e++s +a ++++a+++		kiaeKraeLesLkelrelsddLakqleelaekletlsdgtesVasvlanWdsvlrsislaslsllkyseedeseeeeekeeplPetLVRipveeeees...eaeaeeeaaee	1		689**************************************************************9999.9*************.**********99987755555555554		240803587	C370_00332	DASH complex subunit DAD2	16
results	C345_01135	C345_01135	OXG98553	PF08654.10	0	15533108628945 1230057	0	DASH complex subunit DAD2	1.5e-23	http://ensemblgenomes.org/id/C345_01135	3	Eukaryota	1	1	13	1	1	Basidiomycota	-71.5191	96.1	240644398	Cryptococcus neoformans var. grubii A2-102-5 (GCA_002222375)	1230057	http://www.uniprot.org/taxonomy/	0.376147	41	129	120	112	0.880734	96	NFYQKQQEYAGLQALREASADLVARAEKLAEMSNIMADGGEAIGGVLRNWPHVFSILSLFTAQMEKSSG-DRSRQEDEDEEPLP-CLVRLAYGGETASvegSAPTTTTASDK				10	Query	118	++++K++e++ L++lre+s+dL+++ e+lae+ + ++dg+e++ vl+nW++v++++sl++++++k+s d+s++e+e+eeplP +LVR+ + e++s +a ++++a+++		kiaeKraeLesLkelrelsddLakqleelaekletlsdgtesVasvlanWdsvlrsislaslsllkyseedeseeeeekeeplPetLVRipveeeees...eaeaeeeaaee	1		689**************************************************************9999.9*************.**********99987755555555554		240644398	C345_01135	DASH complex subunit DAD2	16
results	C369_00334	C369_00334	OXH19406	PF08654.10	0	15533108628945 1230080	0	DASH complex subunit DAD2	1.5e-23	http://ensemblgenomes.org/id/C369_00334	3	Eukaryota	1	1	13	1	1	Basidiomycota	-71.5191	96.1	240796456	Cryptococcus neoformans var. grubii A5-35-17 (GCA_002222215)	1230080	http://www.uniprot.org/taxonomy/	0.376147	41	129	120	112	0.880734	96	NFYQKQQEYAGLQALREASADLVARAEKLAEMSNIMADGGEAIGGVLRNWPHVFSILSLFTAQMEKSSG-DRSRQEDEDEEPLP-CLVRLAYGGETASvegSAPTTTTASDK				10	Query	118	++++K++e++ L++lre+s+dL+++ e+lae+ + ++dg+e++ vl+nW++v++++sl++++++k+s d+s++e+e+eeplP +LVR+ + e++s +a ++++a+++		kiaeKraeLesLkelrelsddLakqleelaekletlsdgtesVasvlanWdsvlrsislaslsllkyseedeseeeeekeeplPetLVRipveeeees...eaeaeeeaaee	1		689**************************************************************9999.9*************.**********99987755555555554		240796456	C369_00334	DASH complex subunit DAD2	16
results	C344_00343	C344_00343	OXC87393	PF08654.10	0	15533108628945 1230056	0	DASH complex subunit DAD2	9.8e-23	http://ensemblgenomes.org/id/C344_00343	3	Eukaryota	1	1	13	1	1	Basidiomycota	-69.648	93.4	240639287	Cryptococcus neoformans var. grubii AD1-7a (GCA_002220445)	1230056	http://www.uniprot.org/taxonomy/	0.366972	40	129	120	112	0.87156	95	NFYQKQQEYAGLQALREASADLVVRAEKLAEMSNIMADGGEAIGGVLRNWPHVFSILSLFTAQMEESSG-DRSRQEDEDEEPLP-CLVRLAYGGETASvegSAPTTTTASDK				10	Query	118	++++K++e++ L++lre+s+dL+ + e+lae+ + ++dg+e++ vl+nW++v++++sl++++++++s d+s++e+e+eeplP +LVR+ + e++s +a ++++a+++		kiaeKraeLesLkelrelsddLakqleelaekletlsdgtesVasvlanWdsvlrsislaslsllkyseedeseeeeekeeplPetLVRipveeeees...eaeaeeeaaee	1		689**************************************************************7777.9*************.**********99987755555555554		240639287	C344_00343	DASH complex subunit DAD2	16
results	C353_00336	C353_00336	OWZ59041	PF08654.10	0	15533108628945 1230065	0	DASH complex subunit DAD2	1.5e-23	http://ensemblgenomes.org/id/C353_00336	3	Eukaryota	1	1	13	1	1	Basidiomycota	-71.5191	96.1	240699625	Cryptococcus neoformans var. grubii AD1-83a (GCA_002215765)	1230065	http://www.uniprot.org/taxonomy/	0.376147	41	129	120	112	0.880734	96	NFYQKQQEYAGLQALREASADLVARAEKLAEMSNIMADGGEAIGGVLRNWPHVFSILSLFTAQMEKSSG-DRSRQEDEDEEPLP-CLVRLAYGGETASvegSAPTTTTASDK				10	Query	118	++++K++e++ L++lre+s+dL+++ e+lae+ + ++dg+e++ vl+nW++v++++sl++++++k+s d+s++e+e+eeplP +LVR+ + e++s +a ++++a+++		kiaeKraeLesLkelrelsddLakqleelaekletlsdgtesVasvlanWdsvlrsislaslsllkyseedeseeeeekeeplPetLVRipveeeees...eaeaeeeaaee	1		689**************************************************************9999.9*************.**********99987755555555554		240699625	C353_00336	DASH complex subunit DAD2	16
results	C347_00408	C347_00408	OWZ37048	PF08654.10	0	15533108628945 1230059	0	DASH complex subunit DAD2	9.8e-23	http://ensemblgenomes.org/id/C347_00408	3	Eukaryota	1	1	13	1	1	Basidiomycota	-69.648	93.4	240659953	Cryptococcus neoformans var. grubii AD2-60a (GCA_002215775)	1230059	http://www.uniprot.org/taxonomy/	0.366972	40	129	120	112	0.87156	95	NFYQKQQEYAGLQALREASADLVVRAEKLAEMSNIMADGGEAIGGVLRNWPHVFSILSLFTAQMEESSG-DRSRQEDEDEEPLP-CLVRLAYGGETASvegSAPTTTTASDK				10	Query	118	++++K++e++ L++lre+s+dL+ + e+lae+ + ++dg+e++ vl+nW++v++++sl++++++++s d+s++e+e+eeplP +LVR+ + e++s +a ++++a+++		kiaeKraeLesLkelrelsddLakqleelaekletlsdgtesVasvlanWdsvlrsislaslsllkyseedeseeeeekeeplPetLVRipveeeees...eaeaeeeaaee	1		689**************************************************************7777.9*************.**********99987755555555554		240659953	C347_00408	DASH complex subunit DAD2	16
results	C349_00311	C349_00311	OXG93976	PF08654.10	0	15533108628945 1230061	0	DASH complex subunit DAD2	1.5e-23	http://ensemblgenomes.org/id/C349_00311	3	Eukaryota	1	1	13	1	1	Basidiomycota	-71.5191	96.1	240671937	Cryptococcus neoformans var. grubii Br795 (GCA_002222225)	1230061	http://www.uniprot.org/taxonomy/	0.376147	41	129	120	112	0.880734	96	NFYQKQQEYAGLQALREASADLVARAEKLAEMSNIMADGGEAIGGVLRNWPHVFSILSLFTAQMEKSSG-DRSRQEDEDEEPLP-CLVRLAYGGETASvegSAPTTTTASDK				10	Query	118	++++K++e++ L++lre+s+dL+++ e+lae+ + ++dg+e++ vl+nW++v++++sl++++++k+s d+s++e+e+eeplP +LVR+ + e++s +a ++++a+++		kiaeKraeLesLkelrelsddLakqleelaekletlsdgtesVasvlanWdsvlrsislaslsllkyseedeseeeeekeeplPetLVRipveeeees...eaeaeeeaaee	1		689**************************************************************9999.9*************.**********99987755555555554		240671937	C349_00311	DASH complex subunit DAD2	16
results	C362_00330	C362_00330	OWT41964	PF08654.10	0	15533108628945 1230073	0	DASH complex subunit DAD2	7.6e-23	http://ensemblgenomes.org/id/C362_00330	3	Eukaryota	1	1	13	1	1	Basidiomycota	-69.8992	93.8	240755013	Cryptococcus neoformans var. grubii Bt1 (GCA_002215705)	1230073	http://www.uniprot.org/taxonomy/	0.366972	40	129	120	112	0.87156	95	NFYQKQQEYAGLQALREASADLVARAEKLAEMSNIMADGGEAIGGVLRNWPHVFSILSLFTAQMEKSPG-DRSRQEDEDEEPLP-CLVRLAYGGETASvegSAPTTTTASDK				10	Query	118	++++K++e++ L++lre+s+dL+++ e+lae+ + ++dg+e++ vl+nW++v++++sl++++++k+ d+s++e+e+eeplP +LVR+ + e++s +a ++++a+++		kiaeKraeLesLkelrelsddLakqleelaekletlsdgtesVasvlanWdsvlrsislaslsllkyseedeseeeeekeeplPetLVRipveeeees...eaeaeeeaaee	1		689**************************************************************9888.9*************.**********99987755555555554		240755013	C362_00330	DASH complex subunit DAD2	16
results	C359_03038	C359_03038	OXG41627	PF08654.10	0	15533108628945 1230070	0	DASH complex subunit DAD2	1.5e-23	http://ensemblgenomes.org/id/C359_03038	3	Eukaryota	1	1	13	1	1	Basidiomycota	-71.5191	96.1	240734159	Cryptococcus neoformans var. grubii Bt120 (GCA_002222465)	1230070	http://www.uniprot.org/taxonomy/	0.376147	41	129	120	112	0.880734	96	NFYQKQQEYAGLQALREASADLVARAEKLAEMSNIMADGGEAIGGVLRNWPHVFSILSLFTAQMEKSSG-DRSRQEDEDEEPLP-CLVRLAYGGETASvegSAPTTTTASDK				10	Query	118	++++K++e++ L++lre+s+dL+++ e+lae+ + ++dg+e++ vl+nW++v++++sl++++++k+s d+s++e+e+eeplP +LVR+ + e++s +a ++++a+++		kiaeKraeLesLkelrelsddLakqleelaekletlsdgtesVasvlanWdsvlrsislaslsllkyseedeseeeeekeeplPetLVRipveeeees...eaeaeeeaaee	1		689**************************************************************9999.9*************.**********99987755555555554		240734159	C359_03038	DASH complex subunit DAD2	16
results	C360_00377	C360_00377	OXG40605	PF08654.10	0	15533108628945 1230071	0	DASH complex subunit DAD2	9.8e-23	http://ensemblgenomes.org/id/C360_00377	3	Eukaryota	1	1	13	1	1	Basidiomycota	-69.648	93.4	240742952	Cryptococcus neoformans var. grubii Bt15 (GCA_002222335)	1230071	http://www.uniprot.org/taxonomy/	0.366972	40	129	120	112	0.87156	95	NFYQKQQEYAGLQALREASADLVVRAEKLAEMSNIMADGGEAIGGVLRNWPHVFSILSLFTAQMEESSG-DRSRQEDEDEEPLP-CLVRLAYGGETASvegSAPTTTTASDK				10	Query	118	++++K++e++ L++lre+s+dL+ + e+lae+ + ++dg+e++ vl+nW++v++++sl++++++++s d+s++e+e+eeplP +LVR+ + e++s +a ++++a+++		kiaeKraeLesLkelrelsddLakqleelaekletlsdgtesVasvlanWdsvlrsislaslsllkyseedeseeeeekeeplPetLVRipveeeees...eaeaeeeaaee	1		689**************************************************************7777.9*************.**********99987755555555554		240742952	C360_00377	DASH complex subunit DAD2	16
results	C364_00326	C364_00326	OXM82214	PF08654.10	0	15533108628945 1230075	0	DASH complex subunit DAD2	7.6e-23	http://ensemblgenomes.org/id/C364_00326	3	Eukaryota	1	1	13	1	1	Basidiomycota	-69.8992	93.8	240761931	Cryptococcus neoformans var. grubii Bt63 (GCA_002234625)	1230075	http://www.uniprot.org/taxonomy/	0.366972	40	129	120	112	0.87156	95	NFYQKQQEYAGLQALREASADLVARAEKLAEMSNIMADGGEAIGGVLRNWPHVFSILSLFTAQMEKSPG-DRSRQEDEDEEPLP-CLVRLAYGGETASvegSAPTTTTASDK				10	Query	118	++++K++e++ L++lre+s+dL+++ e+lae+ + ++dg+e++ vl+nW++v++++sl++++++k+ d+s++e+e+eeplP +LVR+ + e++s +a ++++a+++		kiaeKraeLesLkelrelsddLakqleelaekletlsdgtesVasvlanWdsvlrsislaslsllkyseedeseeeeekeeplPetLVRipveeeees...eaeaeeeaaee	1		689**************************************************************9888.9*************.**********99987755555555554		240761931	C364_00326	DASH complex subunit DAD2	16
results	C365_00326	C365_00326	OWZ81354	PF08654.10	0	15533108628945 1230076	0	DASH complex subunit DAD2	1.5e-23	http://ensemblgenomes.org/id/C365_00326	3	Eukaryota	1	1	13	1	1	Basidiomycota	-71.5191	96.1	240768829	Cryptococcus neoformans var. grubii Bt85	1230076	http://www.uniprot.org/taxonomy/	0.376147	41	129	120	112	0.880734	96	NFYQKQQEYAGLQALREASADLVARAEKLAEMSNIMADGGEAIGGVLRNWPHVFSILSLFTAQMEKSSG-DRSRQEDEDEEPLP-CLVRLAYGGETASvegSAPTTTTASDK				10	Query	118	++++K++e++ L++lre+s+dL+++ e+lae+ + ++dg+e++ vl+nW++v++++sl++++++k+s d+s++e+e+eeplP +LVR+ + e++s +a ++++a+++		kiaeKraeLesLkelrelsddLakqleelaekletlsdgtesVasvlanWdsvlrsislaslsllkyseedeseeeeekeeplPetLVRipveeeees...eaeaeeeaaee	1		689**************************************************************9999.9*************.**********99987755555555554		240768829	C365_00326	DASH complex subunit DAD2	16
results	C343_00331	C343_00331	OWZ48879	PF08654.10	0	15533108628945 1230055	0	DASH complex subunit DAD2	9.8e-23	http://ensemblgenomes.org/id/C343_00331	3	Eukaryota	1	1	13	1	1	Basidiomycota	-69.648	93.4	240632351	Cryptococcus neoformans var. grubii C23 (GCA_002215825)	1230055	http://www.uniprot.org/taxonomy/	0.366972	40	129	120	112	0.87156	95	NFYQKQQEYAGLQALREASADLVVRAEKLAEMSNIMADGGEAIGGVLRNWPHVFSILSLFTAQMEESSG-DRSRQEDEDEEPLP-CLVRLAYGGETASvegSAPTTTTASDK				10	Query	118	++++K++e++ L++lre+s+dL+ + e+lae+ + ++dg+e++ vl+nW++v++++sl++++++++s d+s++e+e+eeplP +LVR+ + e++s +a ++++a+++		kiaeKraeLesLkelrelsddLakqleelaekletlsdgtesVasvlanWdsvlrsislaslsllkyseedeseeeeekeeplPetLVRipveeeees...eaeaeeeaaee	1		689**************************************************************7777.9*************.**********99987755555555554		240632351	C343_00331	DASH complex subunit DAD2	16
results	C356_00337	C356_00337	OWZ60121	PF08654.10	0	15533108628945 1230068	0	DASH complex subunit DAD2	2.8e-23	http://ensemblgenomes.org/id/C356_00337	3	Eukaryota	1	1	13	1	1	Basidiomycota	-70.9107	95.2	240721231	Cryptococcus neoformans var. grubii c45	1230068	http://www.uniprot.org/taxonomy/	0.376147	41	129	120	112	0.87156	95	NFYQKQQEYAGLQALREASADLVARAEKLAEMSNIMADGGEAIGGVLRNWPHVFSILSLFAAQMEKSSG-DRSRQEDEDEEPLP-CLVRLAYGGETASvegSAPTTTTASDK				10	Query	118	++++K++e++ L++lre+s+dL+++ e+lae+ + ++dg+e++ vl+nW++v++++sl+ ++++k+s d+s++e+e+eeplP +LVR+ + e++s +a ++++a+++		kiaeKraeLesLkelrelsddLakqleelaekletlsdgtesVasvlanWdsvlrsislaslsllkyseedeseeeeekeeplPetLVRipveeeees...eaeaeeeaaee	1		689**************************************************************9999.9*************.**********99987755555555554		240721231	C356_00337	DASH complex subunit DAD2	16
results	C351_00332	C351_00332	OXG69567	PF08654.10	0	15533108628945 1230063	0	DASH complex subunit DAD2	1.5e-23	http://ensemblgenomes.org/id/C351_00332	3	Eukaryota	1	1	13	1	1	Basidiomycota	-71.5191	96.1	240685727	Cryptococcus neoformans var. grubii c8 (GCA_002222405)	1230063	http://www.uniprot.org/taxonomy/	0.376147	41	129	120	112	0.880734	96	NFYQKQQEYAGLQALREASADLVARAEKLAEMSNIMADGGEAIGGVLRNWPHVFSILSLFTAQMEKSSG-DRSRQEDEDEEPLP-CLVRLAYGGETASvegSAPTTTTASDK				10	Query	118	++++K++e++ L++lre+s+dL+++ e+lae+ + ++dg+e++ vl+nW++v++++sl++++++k+s d+s++e+e+eeplP +LVR+ + e++s +a ++++a+++		kiaeKraeLesLkelrelsddLakqleelaekletlsdgtesVasvlanWdsvlrsislaslsllkyseedeseeeeekeeplPetLVRipveeeees...eaeaeeeaaee	1		689**************************************************************9999.9*************.**********99987755555555554		240685727	C351_00332	DASH complex subunit DAD2	16
results	C352_00336	C352_00336	OXG73479	PF08654.10	0	15533108628945 1230064	0	DASH complex subunit DAD2	4.3e-23	http://ensemblgenomes.org/id/C352_00336	3	Eukaryota	1	1	13	1	1	Basidiomycota	-70.4782	94.6	240695668	Cryptococcus neoformans var. grubii CHC193 (GCA_002222295)	1230064	http://www.uniprot.org/taxonomy/	0.376147	41	129	120	112	0.87156	95	NFYQKQQEYAGLQALREASADLVARAEKLAEMSNIMADGGEAIGGVLRNWPHVFSILSLFTAQMEKSSG-DCSRQEDEDEEPLP-CLVRLAYGGETASvegSAPTTTTASDK				10	Query	118	++++K++e++ L++lre+s+dL+++ e+lae+ + ++dg+e++ vl+nW++v++++sl++++++k+s d s++e+e+eeplP +LVR+ + e++s +a ++++a+++		kiaeKraeLesLkelrelsddLakqleelaekletlsdgtesVasvlanWdsvlrsislaslsllkyseedeseeeeekeeplPetLVRipveeeees...eaeaeeeaaee	1		689**************************************************************9999.9*************.**********99987755555555554		240695668	C352_00336	DASH complex subunit DAD2	16
results	C346_00329	C346_00329	OXG97556	PF08654.10	0	15533108628945 1230058	0	DASH complex subunit DAD2	1.5e-23	http://ensemblgenomes.org/id/C346_00329	3	Eukaryota	1	1	13	1	1	Basidiomycota	-71.5191	96.1	240651304	Cryptococcus neoformans var. grubii D17-1 (GCA_002222255)	1230058	http://www.uniprot.org/taxonomy/	0.376147	41	129	120	112	0.880734	96	NFYQKQQEYAGLQALREASADLVARAEKLAEMSNIMADGGEAIGGVLRNWPHVFSILSLFTAQMEKSSG-DRSRQEDEDEEPLP-CLVRLAYGGETASvegSAPTTTTASDK				10	Query	118	++++K++e++ L++lre+s+dL+++ e+lae+ + ++dg+e++ vl+nW++v++++sl++++++k+s d+s++e+e+eeplP +LVR+ + e++s +a ++++a+++		kiaeKraeLesLkelrelsddLakqleelaekletlsdgtesVasvlanWdsvlrsislaslsllkyseedeseeeeekeeplPetLVRipveeeees...eaeaeeeaaee	1		689**************************************************************9999.9*************.**********99987755555555554		240651304	C346_00329	DASH complex subunit DAD2	16
results	C348_00324	C348_00324	OXL11557	PF08654.10	0	15533108628945 1230060	0	DASH complex subunit DAD2	1.5e-23	http://ensemblgenomes.org/id/C348_00324	3	Eukaryota	1	1	13	1	1	Basidiomycota	-71.5191	96.1	240664990	Cryptococcus neoformans var. grubii Gb118 (GCA_002224005)	1230060	http://www.uniprot.org/taxonomy/	0.376147	41	129	120	112	0.880734	96	NFYQKQQEYAGLQALREASADLVARAEKLAEMSNIMADGGEAIGGVLRNWPHVFSILSLFTAQMEKSSG-DRSRQEDEDEEPLP-CLVRLAYGGETASvegSAPTTTTASDK				10	Query	118	++++K++e++ L++lre+s+dL+++ e+lae+ + ++dg+e++ vl+nW++v++++sl++++++k+s d+s++e+e+eeplP +LVR+ + e++s +a ++++a+++		kiaeKraeLesLkelrelsddLakqleelaekletlsdgtesVasvlanWdsvlrsislaslsllkyseedeseeeeekeeplPetLVRipveeeees...eaeaeeeaaee	1		689**************************************************************9999.9*************.**********99987755555555554		240664990	C348_00324	DASH complex subunit DAD2	16
results	C354_00339	C354_00339	OXG70039	PF08654.10	0	15533108628945 1230066	0	DASH complex subunit DAD2	1.5e-23	http://ensemblgenomes.org/id/C354_00339	3	Eukaryota	1	1	13	1	1	Basidiomycota	-71.5191	96.1	240706595	Cryptococcus neoformans var. grubii MW-RSA1955 (GCA_002222455)	1230066	http://www.uniprot.org/taxonomy/	0.376147	41	129	120	112	0.880734	96	NFYQKQQEYAGLQALREASADLVARAEKLAEMSNIMADGGEAIGGVLRNWPHVFSILSLFTAQMEKSSG-DRSRQEDEDEEPLP-CLVRLAYGGETASvegSAPTTTTASDK				10	Query	118	++++K++e++ L++lre+s+dL+++ e+lae+ + ++dg+e++ vl+nW++v++++sl++++++k+s d+s++e+e+eeplP +LVR+ + e++s +a ++++a+++		kiaeKraeLesLkelrelsddLakqleelaekletlsdgtesVasvlanWdsvlrsislaslsllkyseedeseeeeekeeplPetLVRipveeeees...eaeaeeeaaee	1		689**************************************************************9999.9*************.**********99987755555555554		240706595	C354_00339	DASH complex subunit DAD2	16
results	C350_00326	C350_00326	OXG89289	PF08654.10	0	15533108628945 1230062	0	DASH complex subunit DAD2	1.5e-23	http://ensemblgenomes.org/id/C350_00326	3	Eukaryota	1	1	13	1	1	Basidiomycota	-71.5191	96.1	240678825	Cryptococcus neoformans var. grubii MW-RSA36 (GCA_002222395)	1230062	http://www.uniprot.org/taxonomy/	0.376147	41	129	120	112	0.880734	96	NFYQKQQEYAGLQALREASADLVARAEKLAEMSNIMADGGEAIGGVLRNWPHVFSILSLFTAQMEKSSG-DRSRQEDEDEEPLP-CLVRLAYGGETASvegSAPTTTTASDK				10	Query	118	++++K++e++ L++lre+s+dL+++ e+lae+ + ++dg+e++ vl+nW++v++++sl++++++k+s d+s++e+e+eeplP +LVR+ + e++s +a ++++a+++		kiaeKraeLesLkelrelsddLakqleelaekletlsdgtesVasvlanWdsvlrsislaslsllkyseedeseeeeekeeplPetLVRipveeeees...eaeaeeeaaee	1		689**************************************************************9999.9*************.**********99987755555555554		240678825	C350_00326	DASH complex subunit DAD2	16
results	C358_00329	C358_00329	OXC66191	PF08654.10	0	15533108628945 1230069	0	DASH complex subunit DAD2	1.5e-23	http://ensemblgenomes.org/id/C358_00329	3	Eukaryota	1	1	13	1	1	Basidiomycota	-71.5191	96.1	240727376	Cryptococcus neoformans var. grubii MW-RSA852 (GCA_002220035)	1230069	http://www.uniprot.org/taxonomy/	0.376147	41	129	120	112	0.880734	96	NFYQKQQEYAGLQALREASADLVARAEKLAEMSNIMADGGEAIGGVLRNWPHVFSILSLFTAQMEKSSG-DRSRQEDEDEEPLP-CLVRLAYGGETASvegSAPTTTTASDK				10	Query	118	++++K++e++ L++lre+s+dL+++ e+lae+ + ++dg+e++ vl+nW++v++++sl++++++k+s d+s++e+e+eeplP +LVR+ + e++s +a ++++a+++		kiaeKraeLesLkelrelsddLakqleelaekletlsdgtesVasvlanWdsvlrsislaslsllkyseedeseeeeekeeplPetLVRipveeeees...eaeaeeeaaee	1		689**************************************************************9999.9*************.**********99987755555555554		240727376	C358_00329	DASH complex subunit DAD2	16
results	CNAG_00327	CNAG_00327	AFR92461	PF08654.10	0	15533108628945 235443	0	DASH complex subunit DAD2	9.8e-23	http://ensemblgenomes.org/id/CNAG_00327	3	Eukaryota	1	1	13	1	1	Basidiomycota	-69.648	93.4	240988367	Cryptococcus neoformans var. grubii serotype A (strain H99 / ATCC 208821 / CBS 10515 / FGSC 9487)	235443	http://www.uniprot.org/taxonomy/	0.366972	40	129	120	112	0.87156	95	NFYQKQQEYAGLQALREASADLVVRAEKLAEMSNIMADGGEAIGGVLRNWPHVFSILSLFTAQMEESSG-DRSRQEDEDEEPLP-CLVRLAYGGETASvegSAPTTTTASDK				10	Query	118	++++K++e++ L++lre+s+dL+ + e+lae+ + ++dg+e++ vl+nW++v++++sl++++++++s d+s++e+e+eeplP +LVR+ + e++s +a ++++a+++		kiaeKraeLesLkelrelsddLakqleelaekletlsdgtesVasvlanWdsvlrsislaslsllkyseedeseeeeekeeplPetLVRipveeeees...eaeaeeeaaee	1		689**************************************************************7777.9*************.**********99987755555555554		240988367	CNAG_00327	DASH complex subunit DAD2	16
results	AYX15_06542	AYX15_06542	OWZ61246	PF08654.10	0	15533108628945 178876	0	hypothetical protein	1.5e-23	http://ensemblgenomes.org/id/AYX15_06542	3	Eukaryota	1	1	13	1	1	Basidiomycota	-71.5191	96.1	240964979	Cryptococcus neoformans var. grubii str. CM36 (GCA_002222245)	178876	http://www.uniprot.org/taxonomy/	0.376147	41	129	120	112	0.880734	96	NFYQKQQEYAGLQALREASADLVARAEKLAEMSNIMADGGEAIGGVLRNWPHVFSILSLFTAQMEKSSG-DRSRQEDEDEEPLP-CLVRLAYGGETASvegSAPTTTTASDK				10	Query	118	++++K++e++ L++lre+s+dL+++ e+lae+ + ++dg+e++ vl+nW++v++++sl++++++k+s d+s++e+e+eeplP +LVR+ + e++s +a ++++a+++		kiaeKraeLesLkelrelsddLakqleelaekletlsdgtesVasvlanWdsvlrsislaslsllkyseedeseeeeekeeplPetLVRipveeeees...eaeaeeeaaee	9		689**************************************************************9999.9*************.**********99987755555555554		240964979	AYX15_06542	hypothetical protein	16
results	AYX15_06542	AYX15_06542	OWZ61246	PF08654.10	0	15533108628945 178876	0	hypothetical protein	1.5e-23	http://ensemblgenomes.org/id/AYX15_06542	3	Eukaryota	1	1	13	1	1	Basidiomycota	-71.5191	96.1	240964979	Cryptococcus neoformans var. grubii str. CM36 (GCA_002222245)	178876	http://www.uniprot.org/taxonomy/
results	AYX15_06542	AYX15_06542	OWZ61246	PF08654.10	0	15533108628945 178876	0	hypothetical protein	1.5e-23	http://ensemblgenomes.org/id/AYX15_06542	3	Eukaryota	1	1	13	1	1	Basidiomycota	-71.5191	96.1	240964979	Cryptococcus neoformans var. grubii str. CM36 (GCA_002222245)	178876	http://www.uniprot.org/taxonomy/
results	AYX15_06542	AYX15_06542	OWZ61246	PF08654.10	0	15533108628945 178876	0	hypothetical protein	1.5e-23	http://ensemblgenomes.org/id/AYX15_06542	3	Eukaryota	1	1	13	1	1	Basidiomycota	-71.5191	96.1	240964979	Cryptococcus neoformans var. grubii str. CM36 (GCA_002222245)	178876	http://www.uniprot.org/taxonomy/
results	AYX15_06542	AYX15_06542	OWZ61246	PF08654.10	0	15533108628945 178876	0	hypothetical protein	1.5e-23	http://ensemblgenomes.org/id/AYX15_06542	3	Eukaryota	1	1	13	1	1	Basidiomycota	-71.5191	96.1	240964979	Cryptococcus neoformans var. grubii str. CM36 (GCA_002222245)	178876	http://www.uniprot.org/taxonomy/
results	AYX15_06542	AYX15_06542	OWZ61246	PF08654.10	0	15533108628945 178876	0	hypothetical protein	1.5e-23	http://ensemblgenomes.org/id/AYX15_06542	3	Eukaryota	1	1	13	1	1	Basidiomycota	-71.5191	96.1	240964979	Cryptococcus neoformans var. grubii str. CM36 (GCA_002222245)	178876	http://www.uniprot.org/taxonomy/
results	AYX15_06542	AYX15_06542	OWZ61246	PF08654.10	0	15533108628945 178876	0	hypothetical protein	1.5e-23	http://ensemblgenomes.org/id/AYX15_06542	3	Eukaryota	1	1	13	1	1	Basidiomycota	-71.5191	96.1	240964979	Cryptococcus neoformans var. grubii str. CM36 (GCA_002222245)	178876	http://www.uniprot.org/taxonomy/
results	AYX15_06542	AYX15_06542	OWZ61246	PF08654.10	0	15533108628945 178876	0	hypothetical protein	1.5e-23	http://ensemblgenomes.org/id/AYX15_06542	3	Eukaryota	1	1	13	1	1	Basidiomycota	-71.5191	96.1	240964979	Cryptococcus neoformans var. grubii str. CM36 (GCA_002222245)	178876	http://www.uniprot.org/taxonomy/
results	AYX15_06542	AYX15_06542	OWZ61246	PF08654.10	0	15533108628945 178876	0	hypothetical protein	1.5e-23	http://ensemblgenomes.org/id/AYX15_06542	3	Eukaryota	1	1	13	1	1	Basidiomycota	-71.5191	96.1	240964979	Cryptococcus neoformans var. grubii str. CM36 (GCA_002222245)	178876	http://www.uniprot.org/taxonomy/
results	J008_00334	J008_00334	OXH42026	PF08654.10	0	15533108628945 178876	0	DASH complex subunit DAD2	1.1e-22	http://ensemblgenomes.org/id/J008_00334	3	Eukaryota	1	1	13	1	1	Basidiomycota	-69.5456	93.3	240976370	Cryptococcus neoformans var. grubii str. RCT21 (GCA_002222155)	178876	http://www.uniprot.org/taxonomy/	0.366972	40	129	120	112	0.862385	94	SFYQKQQEYAGLQALREASADLVARAEKLAEMSNIMADGGEAIGGVLRNWPHVFSILSLFTAQMEKSPG-DRSRQEDEDEEPLP-CLVRLAYGGETASvegSAPTTTTASDK				10	Query	118	+++K++e++ L++lre+s+dL+++ e+lae+ + ++dg+e++ vl+nW++v++++sl++++++k+ d+s++e+e+eeplP +LVR+ + e++s +a ++++a+++		kiaeKraeLesLkelrelsddLakqleelaekletlsdgtesVasvlanWdsvlrsislaslsllkyseedeseeeeekeeplPetLVRipveeeees...eaeaeeeaaee	1		5789*************************************************************9888.9*************.**********99987755555555554		240976370	J008_00334	DASH complex subunit DAD2	16
results	CKF44_000272	CKF44_000272	AUB21894	PF08654.10	0	15533108628945 178876	0	hypothetical protein	9.8e-23	http://ensemblgenomes.org/id/CKF44_000272	3	Eukaryota	1	1	13	1	1	Basidiomycota	-69.648	93.4	240956891	Cryptococcus neoformans var. grubii str. RCT54 (GCA_002222015)	178876	http://www.uniprot.org/taxonomy/	0.366972	40	129	120	112	0.87156	95	NFYQKQQEYAGLQALREASADLVVRAEKLAEMSNIMADGGEAIGGVLRNWPHVFSILSLFTAQMEESSG-DRSRQEDEDEEPLP-CLVRLAYGGETASvegSAPTTTTASDK				10	Query	118	++++K++e++ L++lre+s+dL+ + e+lae+ + ++dg+e++ vl+nW++v++++sl++++++++s d+s++e+e+eeplP +LVR+ + e++s +a ++++a+++		kiaeKraeLesLkelrelsddLakqleelaekletlsdgtesVasvlanWdsvlrsislaslsllkyseedeseeeeekeeplPetLVRipveeeees...eaeaeeeaaee	2		689**************************************************************7777.9*************.**********99987755555555554		240956891	CKF44_000272	hypothetical protein	16
results	CKF44_000272	CKF44_000272	AUB21894	PF08654.10	0	15533108628945 178876	0	hypothetical protein	9.8e-23	http://ensemblgenomes.org/id/CKF44_000272	3	Eukaryota	1	1	13	1	1	Basidiomycota	-69.648	93.4	240956891	Cryptococcus neoformans var. grubii str. RCT54 (GCA_002222015)	178876	http://www.uniprot.org/taxonomy/
results	AYX13_04039	AYX13_04039	OXC67530	PF08654.10	0	15533108628945 178876	0	hypothetical protein	1.5e-23	http://ensemblgenomes.org/id/AYX13_04039	3	Eukaryota	1	1	13	1	1	Basidiomycota	-71.4948	96	240954769	Cryptococcus neoformans var. grubii str. WM-1408 (GCA_002220045)	178876	http://www.uniprot.org/taxonomy/	0.385321	42	129	120	112	0.880734	96	NFYQKQQEYAGLQALREASADLVARAEKLAEMSNIMADGGEAIGGVLRNWPHVFSILSLFTAQMEKSSG-DRSREEDEDEEPLP-CLVRLAYGGETASvegSAPTTTTASDK				10	Query	118	++++K++e++ L++lre+s+dL+++ e+lae+ + ++dg+e++ vl+nW++v++++sl++++++k+s d+s+ee+e+eeplP +LVR+ + e++s +a ++++a+++		kiaeKraeLesLkelrelsddLakqleelaekletlsdgtesVasvlanWdsvlrsislaslsllkyseedeseeeeekeeplPetLVRipveeeees...eaeaeeeaaee	1		689**************************************************************9999.9*************.**********99987755555555554		240954769	AYX13_04039	hypothetical protein	16
results	C355_00325	C355_00325	OXG54973	PF08654.10	0	15533108628945 1230067	0	DASH complex subunit DAD2	1.5e-23	http://ensemblgenomes.org/id/C355_00325	3	Eukaryota	1	1	13	1	1	Basidiomycota	-71.5191	96.1	240713482	Cryptococcus neoformans var. grubii Th84 (GCA_002222315)	1230067	http://www.uniprot.org/taxonomy/	0.376147	41	129	120	112	0.880734	96	NFYQKQQEYAGLQALREASADLVARAEKLAEMSNIMADGGEAIGGVLRNWPHVFSILSLFTAQMEKSSG-DRSRQEDEDEEPLP-CLVRLAYGGETASvegSAPTTTTASDK				10	Query	118	++++K++e++ L++lre+s+dL+++ e+lae+ + ++dg+e++ vl+nW++v++++sl++++++k+s d+s++e+e+eeplP +LVR+ + e++s +a ++++a+++		kiaeKraeLesLkelrelsddLakqleelaekletlsdgtesVasvlanWdsvlrsislaslsllkyseedeseeeeekeeplPetLVRipveeeees...eaeaeeeaaee	1		689**************************************************************9999.9*************.**********99987755555555554		240713482	C355_00325	DASH complex subunit DAD2	16
results	C361_00331	C361_00331	OXG29897	PF08654.10	0	15533108628945 1230072	0	DASH complex subunit DAD2	1.5e-23	http://ensemblgenomes.org/id/C361_00331	3	Eukaryota	1	1	13	1	1	Basidiomycota	-71.5191	96.1	240748057	Cryptococcus neoformans var. grubii Tu259-1 (GCA_002222325)	1230072	http://www.uniprot.org/taxonomy/	0.376147	41	129	120	112	0.880734	96	NFYQKQQEYAGLQALREASADLVARAEKLAEMSNIMADGGEAIGGVLRNWPHVFSILSLFTAQMEKSSG-DRSRQEDEDEEPLP-CLVRLAYGGETASvegSAPTTTTASDK				10	Query	118	++++K++e++ L++lre+s+dL+++ e+lae+ + ++dg+e++ vl+nW++v++++sl++++++k+s d+s++e+e+eeplP +LVR+ + e++s +a ++++a+++		kiaeKraeLesLkelrelsddLakqleelaekletlsdgtesVasvlanWdsvlrsislaslsllkyseedeseeeeekeeplPetLVRipveeeees...eaeaeeeaaee	1		689**************************************************************9999.9*************.**********99987755555555554		240748057	C361_00331	DASH complex subunit DAD2	16
results	C366_00324	C366_00324	OXG24790	PF08654.10	0	15533108628945 1230077	0	DASH complex subunit DAD2	7.6e-23	http://ensemblgenomes.org/id/C366_00324	3	Eukaryota	1	1	13	1	1	Basidiomycota	-69.8992	93.8	240775741	Cryptococcus neoformans var. grubii Tu401-1 (GCA_002222475)	1230077	http://www.uniprot.org/taxonomy/	0.366972	40	129	120	112	0.87156	95	NFYQKQQEYAGLQALREASADLVARAEKLAEMSNIMADGGEAIGGVLRNWPHVFSILSLFTAQMEKSPG-DRSRQEDEDEEPLP-CLVRLAYGGETASvegSAPTTTTASDK				10	Query	118	++++K++e++ L++lre+s+dL+++ e+lae+ + ++dg+e++ vl+nW++v++++sl++++++k+ d+s++e+e+eeplP +LVR+ + e++s +a ++++a+++		kiaeKraeLesLkelrelsddLakqleelaekletlsdgtesVasvlanWdsvlrsislaslsllkyseedeseeeeekeeplPetLVRipveeeees...eaeaeeeaaee	1		689**************************************************************9888.9*************.**********99987755555555554		240775741	C366_00324	DASH complex subunit DAD2	16
results	C367_00331	C367_00331	OXG36799	PF08654.10	0	15533108628945 1230078	0	DASH complex subunit DAD2	1.5e-23	http://ensemblgenomes.org/id/C367_00331	3	Eukaryota	1	1	13	1	1	Basidiomycota	-71.5191	96.1	240782539	Cryptococcus neoformans var. grubii Ze90-1 (GCA_002222385)	1230078	http://www.uniprot.org/taxonomy/	0.376147	41	129	120	112	0.880734	96	NFYQKQQEYAGLQALREASADLVARAEKLAEMSNIMADGGEAIGGVLRNWPHVFSILSLFTAQMEKSSG-DRSRQEDEDEEPLP-CLVRLAYGGETASvegSAPTTTTASDK				10	Query	118	++++K++e++ L++lre+s+dL+++ e+lae+ + ++dg+e++ vl+nW++v++++sl++++++k+s d+s++e+e+eeplP +LVR+ + e++s +a ++++a+++		kiaeKraeLesLkelrelsddLakqleelaekletlsdgtesVasvlanWdsvlrsislaslsllkyseedeseeeeekeeplPetLVRipveeeees...eaeaeeeaaee	1		689**************************************************************9999.9*************.**********99987755555555554		240782539	C367_00331	DASH complex subunit DAD2	16
results	CNBA2990	CNBA2990	EAL23652	PF08654.10	0	15533108628945 283643	0	hypothetical protein	6.2e-24	http://ensemblgenomes.org/id/CNBA2990	3	Eukaryota	1	1	13	1	1	Basidiomycota	-72.4007	97.3	240996943	Cryptococcus neoformans var. neoformans serotype D (strain B-3501A)	283643	http://www.uniprot.org/taxonomy/	0.383178	41	128	120	110	0.878505	94	NFYQKQQEYAGLQALREASADLVARAEKLAEMSNIMADGGEAIGGVLRNWPHVFSILSLFTAQMEKASG-DHSRQEDEDEEPLP-CLVRLAYGGETASvesSAPTTTTAS				10	Query	116	++++K++e++ L++lre+s+dL+++ e+lae+ + ++dg+e++ vl+nW++v++++sl++++++k+s d+s++e+e+eeplP +LVR+ + e++s +a ++++a+		kiaeKraeLesLkelrelsddLakqleelaekletlsdgtesVasvlanWdsvlrsislaslsllkyseedeseeeeekeeplPetLVRipveeeees...eaeaeeeaa	1		689**************************************************************9999.9*************.**********998755444555544		240996943	CNBA2990	hypothetical protein	16
results	CNA03095	CNA03095	ALO60319	PF08654.10	0	15533108628945 214684	0	hypothetical protein	6.2e-24	http://ensemblgenomes.org/id/CNA03095	3	Eukaryota	1	1	13	1	1	Basidiomycota	-72.4007	97.3	240982835	Cryptococcus neoformans var. neoformans serotype D (strain JEC21 / ATCC MYA-565)	214684	http://www.uniprot.org/taxonomy/	0.383178	41	128	120	110	0.878505	94	NFYQKQQEYAGLQALREASADLVARAEKLAEMSNIMADGGEAIGGVLRNWPHVFSILSLFTAQMEKASG-DHSRQEDEDEEPLP-CLVRLAYGGETASvesSAPTTTTAS				10	Query	116	++++K++e++ L++lre+s+dL+++ e+lae+ + ++dg+e++ vl+nW++v++++sl++++++k+s d+s++e+e+eeplP +LVR+ + e++s +a ++++a+		kiaeKraeLesLkelrelsddLakqleelaekletlsdgtesVasvlanWdsvlrsislaslsllkyseedeseeeeekeeplPetLVRipveeeees...eaeaeeeaa	1		689**************************************************************9999.9*************.**********998755444555544		240982835	CNA03095	hypothetical protein	16
results	L198_05079	L198_05079	ODN94225	PF08654.10	0	15533108628945 1295528	0	DASH complex subunit DAD2	4.3e-21	http://ensemblgenomes.org/id/L198_05079	3	Eukaryota	1	1	13	1	1	Basidiomycota	-65.8515	88.1	240814824	Cryptococcus wingfieldii CBS 7118	1295528	http://www.uniprot.org/taxonomy/	0.32381	34	124	120	111	0.828571	87	SLQNLYQKQQEYAGLQALREASGDLVTRAEKLSEMSNIMADGGEAIGGVLRNWPHVFSILNLFATQMDQKPD--SSRTEEDEQDPIP-CLVRLPYGGETTSagaT---SSE				7	Query	114	q++++K++e++ L++lre+s dL+++ e+l+e+ + ++dg+e++ vl+nW++v+++++l+ +++ ++ + +s++ee++++p+P +LVR+p+ e++s + + e		leqkiaeKraeLesLkelrelsddLakqleelaekletlsdgtesVasvlanWdsvlrsislaslsllkyseedeseeeeekeeplPetLVRipveeeees...eaeaeee	1		56899**************************************************************96665..788888888****.**********9985421...222		240814824	L198_05079	DASH complex subunit DAD2	13
results	BON22_0468	BON22_0468	ONH69641	PF08654.10	1	15533108628945 36022	5	DASH complex subunit DAD2	3.6e-13	http://ensemblgenomes.org/id/BON22_0468	3	Eukaryota	1	1	13	1	1	Ascomycota	-47.6082	62.5	239142224	Cyberlindnera fabianii	36022	http://www.uniprot.org/taxonomy/	0.39	39	104	120	103	0.79	79	SLQQRINEKKRELEQLSQVKQLADTLCSQLEQLETKLDTLADGTEGMNEHTTTPISIPYTnyvIKQQHLSLSLSTY-AQTDYENTEEPPLPETLVRLRIRDDN				6	Query	105	+l+q+i+eK++eLe+L ++++l+d+L +qle+l++kl+tl+dgte+ + s+ + i++ lsl ++ +++ e+++e+plPetLVR+++ +++		aleqkiaeKraeLesLkelrelsddLakqleelaekletlsdgtesVasvlanWdsvlrs...islaslsllkyseedeseeeeekeeplPetLVRipveeee	1		59********************************************999888776664321115554444443333.3455566677***********99887		239142224	BON22_0468	DASH complex subunit DAD2	2
results	CYFA0S_01e08394g	CYFA0S_01e08394g	CDR37202	PF08654.10	1	15533108628945 36022	4.5		4.3e-12	http://ensemblgenomes.org/id/CYFA0S_01e08394g	3	Eukaryota	1	1	13	1	1	Ascomycota	-45.1433	59.1	239135888	Cyberlindnera fabianii	36022	http://www.uniprot.org/taxonomy/	0.36	36	112	120	113	0.77	77	SLQQRINEKKRELEQLSQVKQLADTLCWQLEQLETKLDTLADGTEGMNEHTSTPISIPYTNYVIKQQHL---ScptgiissnplstYAQTDYENTEEPPLPETLVRLRIRDDN				6	Query	105	+l+q+i+eK++eLe+L ++++l+d+L qle+l++kl+tl+dgte+ + + s+ + + +++ l + +++ e+++e+plPetLVR+++ +++		aleqkiaeKraeLesLkelrelsddLakqleelaekletlsdgtesVasvlanWdsvlrsislaslsllkyse.............edeseeeeekeeplPetLVRipveeee	1		59********************************************98888877777554444444333...0333688889998844555666677***********99887		239135888	CYFA0S_01e08394g		2
results	CYBJADRAFT_165516	CYBJADRAFT_165516	ODV76191	PF08654.10	1	15533108628945 983966	3.6	DASH complex, subunit Dad2	9.8e-30	http://ensemblgenomes.org/id/CYBJADRAFT_165516	3	Eukaryota	1	1	13	1	1	Ascomycota	-85.7596	116	239150549	Cyberlindnera jadinii (strain ATCC 18201 / CBS 1600 / CCRC 20928 / JCM 3617 / NBRC 0987 / NRRL Y-1542)	983966	http://www.uniprot.org/taxonomy/	0.520408	51	101	120	101	0.928571	91	SLQQRIEEKKRELEHLSQIKELSLNLCNQLENLEAKLETLADGSEAVALVMSNWNHIIKSVSLASMSLTSYTE--QSYENKE-DPPLPETLVRLRIHDDVE				6	Query	106	+l+q+i+eK++eLe+L +++els +L +qle+l++kletl+dg+e+Va v++nW+++++s+slas+sl+ y+e +s e++e ++plPetLVR++++++ e		aleqkiaeKraeLesLkelrelsddLakqleelaekletlsdgtesVasvlanWdsvlrsislaslsllkyseedeseeeeekeeplPetLVRipveeeee	1		59*********************************************************************99..3444444.4************99876		239150549	CYBJADRAFT_165516	DASH complex, subunit Dad2	2
results	CYLTODRAFT_419152	CYLTODRAFT_419152	KIY71149		0	239941098298987 1314674	0	hypothetical protein	5.5e-06	http://ensemblgenomes.org/id/CYLTODRAFT_419152	3	Eukaryota	1	1	13	1	1	Basidiomycota	-31.0749	39.4	242270533	Cylindrobasidium torrendii FP15055 ss-10	1314674	http://www.uniprot.org/taxonomy/	0.168421	16	118	120	99	0.736842	70	ARLTEKKKEFDAVCALERASQLFVQRFDGISDNLDEMAAAGEIFGEVSSQWANMFQILA----NYLQTREVETAEGVKQETVVERDGLVRVPMAIAKDQ				9	Query	107	++++eK++e++++++l+ +s+ +++++ ++++l++++ +e +v + W + ++++ + l++ e +++e +++ + + LVR+p++ ++++		qkiaeKraeLesLkelrelsddLakqleelaekletlsdgtesVasvlanWdsvlrsislaslsllkyseedeseeeeekeeplPetLVRipveeeees	1		7899***************************************************9874....44555566677777777788889******9987765		242270533	CYLTODRAFT_419152	hypothetical protein	20
results	HMPREF1541_02771	HMPREF1541_02771	ETN43612	PF08654.10	2	15533108628945 1220924	0.5	hypothetical protein	4.1e-27	http://ensemblgenomes.org/id/HMPREF1541_02771	3	Eukaryota	1	1	13	1	1	Ascomycota	-79.7239	107.6	233420983	Cyphellophora europaea CBS 101466	1220924	http://www.uniprot.org/taxonomy/	0.46789	51	137	120	110	0.853211	93	SNTALQQRITQKRAELDNLKQLRDLSGNLAAQMSELEKKLSTLRDGAESVACVLQNWEGVLSVIGMASTKAATTLV-PKDDVPGKPENGLPLTLVRIPVEDKSQEDEEER				3	Query	112	+++al+q+i++KraeL++Lk+lr+ls +La+q+ el++kl+tl+dg+esVa vl+nW+ vl+ i +as++++ + +++ + e+ lP tLVRipve+++++++e++		qssaleqkiaeKraeLesLkelrelsddLakqleelaekletlsdgtesVasvlanWdsvlrsislaslsllkyseedeseeeeekeeplPetLVRipveeeeeseaeae	1		689*******************************************************************995555.444444555589************998644433		233420983	HMPREF1541_02771	hypothetical protein	26
results	DACRYDRAFT_114416	DACRYDRAFT_114416	EJU03964	PF08654.10	0	15533108628945 1858805	0	hypothetical protein	4e-14	http://ensemblgenomes.org/id/DACRYDRAFT_114416	3	Eukaryota	1	1	13	1	1	Basidiomycota	-49.819	65.6	243107908	Dacryopinax primogenitus (strain DJM 731)	1858805	http://www.uniprot.org/taxonomy/	0.353535	35	140	120	105	0.737374	73	TYSAQRLLEKQHEYQAVSLLLQASSSMLGQVEELAREGEVMARGGAAVGSVLANWPNVFRIIGMCAAAKMLSSG-EQQEDEGGEEgvglegEVLP-RLVRLQVEG				5	Query	103	+ +q++ eK++e++++ l ++s+++ q+eela + e ++ g+++V svlanW++v+r+i + ++ + +s +++e+e +e e lP LVR++ve		saleqkiaeKraeLesLkelrelsddLakqleelaekletlsdgtesVasvlanWdsvlrsislaslsllkyseedeseeeeeke......eplPetLVRipvee	1		567899********************************************************997666654444.4444444444579999****.9****9986		243107908	DACRYDRAFT_114416	hypothetical protein	28
results	H072_9241	H072_9241	EPS37176	PF08654.10	1	15533108628945 1284197	1.7	hypothetical protein	7.1e-29	http://ensemblgenomes.org/id/H072_9241	3	Eukaryota	1	1	13	1	1	Ascomycota	-83.7811	113.2	239009534	Dactylellina haptotyla (strain CBS 200.50)	1284197	http://www.uniprot.org/taxonomy/	0.504505	56	153	120	123	0.828829	92	HLVNRINEKKIELENLKQLRDLSANLAKQLRELEGKLGTLTNGTEVVATVLANWHNVLRAISLASAHLPPPKEpkaegdEQED------IpqeqrpQVYPEMLVRIPTKFHNDEQQAAAEEEE				6	Query	116	+l ++i+eK+ eLe+Lk+lr+ls++Lakql el+ kl tl++gte Va+vlanW++vlr+islas++l ++e e+e+ + +Pe LVRip++ ++++++ a+ee++		aleqkiaeKraeLesLkelrelsddLakqleelaekletlsdgtesVasvlanWdsvlrsislaslsllkyse......edeseeeeeke......eplPetLVRipveeeeeseaeaeeeaa	1		6789*****************************************************************99996665432222......123345699**********988876433333332		239009534	H072_9241	hypothetical protein	30
results	DAEQUDRAFT_713918	DAEQUDRAFT_713918	KZT67200	PF08654.10	0	15533108628945 1314783	0.1	hypothetical protein	4.5e-10	http://ensemblgenomes.org/id/DAEQUDRAFT_713918	3	Eukaryota	1	1	13	1	1	Basidiomycota	-40.4896	52.6	241533020	Daedalea quercina L-15889	1314783	http://www.uniprot.org/taxonomy/	0.254902	26	124	120	106	0.735294	75	NAAAQARLLEKKKEYEAVAALERASAQFVKRIDELADDFDVMADAGKVCGQVLEQWPNMFRILGLFLSTREQRHD-DAAPAASE---NLPgERLVRVLIDDVRQAE				4	Query	108	+ a ++++ eK++e+e++ +l+ +s++ +k+++ela++++ ++d ++ +vl+ W++ +r++ l+ + ++ + d++ +e lP e LVR+ +++ +++e		ssaleqkiaeKraeLesLkelrelsddLakqleelaekletlsdgtesVasvlanWdsvlrsislaslsllkyseedeseeeeekeeplP.etLVRipveeeeese	1		578899***********************************************************9888886666.45554444...466589*****99988754		241533020	DAEQUDRAFT_713918	hypothetical protein	20
results	K445DRAFT_94725	K445DRAFT_94725	OTB16099	PF08654.10	1	15533108628945 1001832	3	hypothetical protein	4.1e-32	http://ensemblgenomes.org/id/K445DRAFT_94725	3	Eukaryota	1	1	13	1	1	Ascomycota	-91.2476	123.7	236698199	Daldinia sp. EC12	1001832	http://www.uniprot.org/taxonomy/	0.513514	57	151	120	112	0.891892	99	QSSALLARVNEKKAELENLKELRELSAAVANQMEALEEKLATLSDGTEAIAAVLGNWHNVLRAINMASAKVPSPRNaEETTSKAQDDTLPLPQTLVRIPTEHAPALQAQTEG				3	Query	113	qssal ++++eK+aeLe+Lkelrels+++a+q+e+l+ekl+tlsdgte++a vl nW++vlr+i++as+++ + + e+++++ +++ plP+tLVRip+e++ + +a++e		qssaleqkiaeKraeLesLkelrelsddLakqleelaekletlsdgtesVasvlanWdsvlrsislaslsllkyse.edeseeeeekeeplPetLVRipveeeeeseaeaee	1		799*********************************************************************9888445555555566***************998766554		236698199	K445DRAFT_94725	hypothetical protein	28
results	AC631_05031	AC631_05031	KRZ99216	PF08654.10	0	15533108628945 58627	3.4	DASH complex subunit DAD2	2.9e-33	http://ensemblgenomes.org/id/AC631_05031	3	Eukaryota	2	1	13	2	1	Ascomycota	-93.8835	127.4	240440284	Debaryomyces fabryi	58627	http://www.uniprot.org/taxonomy/	0.486486	54	149	120	116	0.900901	100	KSTHIQQKIAEKKAELENLNEIKRFTSILTNQLDELENKLDYMAEGTESVALVLSNWQNVVKSVSLASLGLLKYSEK-----DYETGAPLPECLVRIKLDKDDNVSENIQEKEEVE				3	Query	118	+s++++qkiaeK+aeLe+L+e++ +++ L++ql+el++kl+ +++gtesVa vl+nW++v++s+slasl+llkyse+ + e plPe+LVRi+++++++ +++ +e+++ e		qssaleqkiaeKraeLesLkelrelsddLakqleelaekletlsdgtesVasvlanWdsvlrsislaslsllkyseedeseeeeekeeplPetLVRipveeeeeseaeaeeeaaee	1		799*************************************************************************3.....334459***************9965555555444		240440284	AC631_05031	DASH complex subunit DAD2	8
results	DEHA2C06138g	DEHA2C06138g	CAG86011	PF08654.10	0	15533108628945 284592	6.9	DEHA2C06138p	2.2e-32	http://ensemblgenomes.org/id/DEHA2C06138g	3	Eukaryota	1	1	13	1	1	Ascomycota	-91.8549	124.6	240433067	Debaryomyces hansenii (strain ATCC 36239 / CBS 767 / JCM 1990 / NBRC 0083 / IGC 2968)	284592	http://www.uniprot.org/taxonomy/	0.490909	54	149	120	115	0.9	99	KSTHIQQKIAEKKAELENLNEIKKFTSILTNQLDELENKLDYMAEGTESVALVLSNWQNVVKSVSLASLGLLKYSEK-----DYETGAPLPECLVRIKLDKDDNVGEEIQEKEEM				3	Query	117	+s++++qkiaeK+aeLe+L+e++++++ L++ql+el++kl+ +++gtesVa vl+nW++v++s+slasl+llkyse+ + e plPe+LVRi+++++++ +e +e+++		qssaleqkiaeKraeLesLkelrelsddLakqleelaekletlsdgtesVasvlanWdsvlrsislaslsllkyseedeseeeeekeeplPetLVRipveeeeeseaeaeeeaae	1		799*************************************************************************3.....334459***************994444444433		240433067	DEHA2C06138g	DEHA2C06138p	8
results	UCDDA912_g01845	UCDDA912_g01845	KKY38088	PF08654.10	1	15533108628945 1214573	1.8	hypothetical protein	3.1e-31	http://ensemblgenomes.org/id/UCDDA912_g01845	3	Eukaryota	1	1	13	1	1	Ascomycota	-89.1994	120.8	236839230	Diaporthe ampelina	1214573	http://www.uniprot.org/taxonomy/	0.5	54	120	120	114	0.907407	98	QSPALVARVNEKKAELENLRELRDLSAAVASQMEALEQKLGTLSDGTEAIALVMGNWHNVLRAINMASSKLPKPQND------AEAAAALPQTLVRIPTEHAPALQAQAEAAEE				3	Query	116	qs+al ++++eK+aeLe+L+elr+ls+++a+q+e+l++kl tlsdgte++a v+ nW++vlr+i++as++l k++++ +e+ +lP+tLVRip+e++ + +a+ae +++		qssaleqkiaeKraeLesLkelrelsddLakqleelaekletlsdgtesVasvlanWdsvlrsislaslsllkyseedeseeeeekeeplPetLVRipveeeeeseaeaeeeaa	1		7999********************************************************************99993......455689**************98544443332		236839230	UCDDA912_g01845	hypothetical protein	10
results	DHEL01_v204499	DHEL01_v204499	POS77104	PF08654.10	1	15533108628945 158607	1.9	hypothetical protein	3.3e-31	http://ensemblgenomes.org/id/DHEL01_v204499	3	Eukaryota	1	1	13	1	1	Ascomycota	-89.1404	120.7	236861578	Diaporthe helianthi	158607	http://www.uniprot.org/taxonomy/	0.504673	54	136	120	113	0.906542	97	QSPALVARVNEKKAELENLRELRDLSAAVASQMEALEQKLATLSDGTEAIALVMGNWHNVLRAINMASSKLSKPQND------AETAAALPQTLVRIPTEHAPALHAQAEAAE				3	Query	115	qs+al ++++eK+aeLe+L+elr+ls+++a+q+e+l++kl+tlsdgte++a v+ nW++vlr+i++as++l k++++ +e +lP+tLVRip+e++ + +a+ae ++		qssaleqkiaeKraeLesLkelrelsddLakqleelaekletlsdgtesVasvlanWdsvlrsislaslsllkyseedeseeeeekeeplPetLVRipveeeeeseaeaeeea	1		899*********************************************************************99993......445589**************9854443332		236861578	DHEL01_v204499	hypothetical protein	26
results	DICSQDRAFT_90981	DICSQDRAFT_90981	EJF58188	PF08654.10	0	15533108628945 732165	0.2	hypothetical protein	6.8e-10	http://ensemblgenomes.org/id/DICSQDRAFT_90981	3	Eukaryota	1	1	13	1	1	Basidiomycota	-40.0817	52	241693460	Dichomitus squalens (strain LYAD-421)	732165	http://www.uniprot.org/taxonomy/	0.306122	30	121	120	103	0.734694	72	SAAATLKLLEKKKEFEAVAALERASAQFLKRIEELGDDFEVMADAGMVHGQVLEQWPNMFRILSLFLSQREKLAEDENAS-----SSANGERLVRVPLEELRQ				4	Query	106	s a + k+ eK++e+e++ +l+ +s++ k++eel +++e ++d + +vl+ W++ +r++sl+ ++ +k +e+++++ + e LVR+p+ee ++		ssaleqkiaeKraeLesLkelrelsddLakqleelaekletlsdgtesVasvlanWdsvlrsislaslsllkyseedeseeeeekeeplPetLVRipveeeee	1		66778899***************************************************************999954444.....356789*******98766		241693460	DICSQDRAFT_90981	hypothetical protein	19
results	ST47_g3807	ST47_g3807	KZM25055	PF08654.10	1	15533108628945 5454	0.4	mitotic nuclear division	1e-32	http://ensemblgenomes.org/id/ST47_g3807	3	Eukaryota	1	1	13	1	1	Ascomycota	-92.6318	125.6	232863427	Didymella rabiei	5454	http://www.uniprot.org/taxonomy/	0.527273	58	138	120	110	0.881818	97	QSSFLQQKIADKKTELANLRDLQALSGGLADQMQMLADKLQTLSDGTEAVAAVLSNWHNVLRAINMASTIMPKPKEEDDAETKQEPEPPLPQTLVRIPTQHAPAVIEQAN				3	Query	112	qss l+qkia K+ eL++L+ l++ls +La+q++ la+kl+tlsdgte+Va vl+nW++vlr+i++as+ + k++eed++e+++e e+plP+tLVRip++++ + ++a+		qssaleqkiaeKraeLesLkelrelsddLakqleelaekletlsdgtesVasvlanWdsvlrsislaslsllkyseedeseeeeekeeplPetLVRipveeeeeseaeae	1		78999************************************************************************************************998733333		232863427	ST47_g3807	mitotic nuclear division	22
results	BUE80_DR010869	BUE80_DR010869	PBP18354	PF08654.10	0	15533108628945 946125	0	carboxylesterase family protein	2.6e-21	http://ensemblgenomes.org/id/BUE80_DR010869	3	Eukaryota	1	1	13	1	1	Ascomycota	-66.3837	88.9	235903760	Diplocarpon rosae	946125	http://www.uniprot.org/taxonomy/	0.565789	43	848	120	76	0.868421	66	QSPILLARINEKKAELENLKQLRDLSAGLAGQMQMLEEKLLTLSDGTEAVATVLGNWHNVLRAISMASTEGVFGTG				3	Query	78	qs+ l ++i+eK+aeLe+Lk+lr+ls++La q++ l+ekl tlsdgte+Va+vl nW++vlr+is+as++ + +		qssaleqkiaeKraeLesLkelrelsddLakqleelaekletlsdgtesVasvlanWdsvlrsislaslsllkyse	1		5677899*************************************************************98774444		235903760	BUE80_DR010869	carboxylesterase family protein	26
results	BKCO1_690004	BKCO1_690004	OJD29971	PF08654.10	1	15533108628945 236234	0.7	dash complex subunit dad2	2.6e-32	http://ensemblgenomes.org/id/BKCO1_690004	3	Eukaryota	1	1	13	1	1	Ascomycota	-91.6993	124.3	232082672	Diplodia corticola	236234	http://www.uniprot.org/taxonomy/	0.519231	54	144	120	105	0.903846	94	SPVLLARINEKKQELANLKELQALSGGLADQMEMLEKKLSTLSDGTEAVAAVLSNWHNVLRAINMASMKIPKPKQaEEEGAEENKEEVPLPQTLVRIPTQHAAPL				4	Query	107	s+ l ++i+eK++eL++Lkel++ls +La+q+e l++kl+tlsdgte+Va vl+nW++vlr+i++as+++ k+++ e+e +ee+++e+plP+tLVRip++++		ssaleqkiaeKraeLesLkelrelsddLakqleelaekletlsdgtesVasvlanWdsvlrsislaslsllkyse.edeseeeeekeeplPetLVRipveeeees	1		677899*****************************************************************9888544555555666*************98765		232082672	BKCO1_690004	dash complex subunit dad2	29
results	DOTSEDRAFT_75915	DOTSEDRAFT_75915	EME38559	PF08654.10	1	15533108628945 675120	5.7	hypothetical protein	1.5e-31	http://ensemblgenomes.org/id/DOTSEDRAFT_75915	3	Eukaryota	2	1	13	1	1	Ascomycota	-89.9532	121.9	231973964	Dothistroma septosporum (strain NZE10 / CBS 128990)	675120	http://www.uniprot.org/taxonomy/	0.508929	57	154	120	113	0.910714	102	QSALQARVNEKRLELESLKQLRDLSAGLAGQMQQLEEKLSTLSDGTEAVAAVMGNWNTVLRAVYMASQAIPKSRAA-EDQAGEQKEDALPQTLVRIPIQQAEAVQREQAEKEA				4	Query	116	+sal+++++eKr eLesLk+lr+ls++La q+++l+ekl+tlsdgte+Va v+ nW++vlr++ +as+++ k+ ++ e++ e+ke++lP+tLVRip++++e+ ++e++e++a		ssaleqkiaeKraeLesLkelrelsddLakqleelaekletlsdgtesVasvlanWdsvlrsislaslsllkyseedeseeeeekeeplPetLVRipveeeeeseaeaeeeaa	1		689********************************************************************99994.4444555669***************99766666654		231973964	DOTSEDRAFT_75915	hypothetical protein	40
results	DCS_02888	DCS_02888	KYK61745	PF08654.10	1	15533108628945 98403	0.3	hypothetical protein	2.2e-26	http://ensemblgenomes.org/id/DCS_02888	3	Eukaryota	1	1	13	1	1	Ascomycota	-78.0666	105.2	238269975	Drechmeria coniospora	98403	http://www.uniprot.org/taxonomy/	0.473214	53	168	120	124	0.866071	97	QSPALVARIEEKKGELQHLQELRDLSASVATQMEALERKLSTLSEGTEAtddepiaIAAVMSNWHNVLRAINMASGHVMLTASsaaslAGPSGAGDESAEPLPQTLVRIPTEHAPTLQAQAEAA				3	Query	114	qs+al ++i+eK+ eL++L+elr+ls+++a+q+e+l+ kl+tls+gte+ +a v++nW++vlr+i++as +++ +++ + s +e+ eplP+tLVRip+e++ + +a+ae +		qssaleqkiaeKraeLesLkelrelsddLakqleelaekletlsdgtes.......VasvlanWdsvlrsislaslsllkyse.....edeseeeeekeeplPetLVRipveeeeeseaeaeee	1		899********************************************9544555449********************99666667877445555566669**************9986555443		238269975	DCS_02888	hypothetical protein	25
results	DRE_05100	DRE_05100	EWC45763	PF08654.10	1	15533108628945 1043628	4.8	hypothetical protein	6.2e-19	http://ensemblgenomes.org/id/DRE_05100	3	Eukaryota	1	1	13	1	1	Ascomycota	-60.8972	81.2	239018543	Drechslerella stenobrocha 248	1043628	http://www.uniprot.org/taxonomy/	0.420561	45	145	120	115	0.831776	89	PHLVNRINEKKIELENLKQLRDLSANLAKQLKELEGKI--------VVATVLANWHNVLRAISLASAHLPVPKDssvetteSEGEPRQEQHDQTYPDMLVRIPTKFHDDEQQAAA				5	Query	112	++l ++i+eK+ eLe+Lk+lr+ls++Lakql+el+ k+ Va+vlanW++vlr+islas++l +++ ++ + ++e++++++P+ LVRip++ ++++++ a+		saleqkiaeKraeLesLkelrelsddLakqleelaekletlsdgtesVasvlanWdsvlrsislaslsllkyse.......edeseeeeekeeplPetLVRipveeeeeseaeae	1		57889*****************************9776........7**********************96666667765544444444444***********998777533332		239018543	DRE_05100	hypothetical protein	32
results	Egran_03455	Egran_03455	OXV08781	PF08654.10	0	15533108628945 519963	3.6	hypothetical protein	1.1e-23	http://ensemblgenomes.org/id/Egran_03455	3	Eukaryota	1	1	13	1	1	Ascomycota	-71.8337	96.5	234992293	Elaphomyces granulatus	519963	http://www.uniprot.org/taxonomy/	0.471698	50	164	120	135	0.820755	87	QSSALAARISLKRAELDNLKQLRDLSGALAAQMQALEEKIGMLKDGAEVIACVLANWDNVIQAISMASSVSSvAITKrsssvanlsawysakvvrmqglpneqlvA-ETTGENNSKGLLPATLVRIAAEQPEQTQ				3	Query	108	qssal+++i+ KraeL++Lk+lr+ls +La+q+++l+ek+ +l+dg+e +a vlanWd+v+++is+as+ ++ + e+ e++++ lP tLVRi e+ e+++		qssaleqkiaeKraeLesLkelrelsddLakqleelaekletlsdgtesVasvlanWdsvlrsislaslsll.kyse............................edeseeeeekeeplPetLVRipveeeeese	1		899****************************************************************87544222225569*******************988843.44445555599***********998854		234992293	Egran_03455	hypothetical protein	29
results	B9Z65_7437	B9Z65_7437	PSK33550	PF08654.10	1	15533108628945 40998	0.6	hypothetical protein	2.4e-34	http://ensemblgenomes.org/id/B9Z65_7437	3	Eukaryota	1	1	13	1	1	Ascomycota	-96.3784	130.9	232111411	Elsinoe australis	40998	http://www.uniprot.org/taxonomy/	0.566038	60	137	120	109	0.915094	97	SassQSSALQQRIVEKKAELENLKQLRDLSAGLAGQMEQLEEKLSTLSNGTEAVAAVLSNWHNVLRAISLASAKIPKPKD--DADPEAAEEPALPQTLVRIPVQHIKTA				2	Query	107	s qssal+q+i eK+aeLe+Lk+lr+ls++La q+e+l+ekl+tls+gte+Va vl+nW++vlr+islas+++ k+++ +++ e+ +e++lP+tLVRipv++ +++		s...qssaleqkiaeKraeLesLkelrelsddLakqleelaekletlsdgtesVasvlanWdsvlrsislaslsllkyseedeseeeeekeeplPetLVRipveeeees	1		366699**********************************************************************9998..455566667*************98875		232111411	B9Z65_7437	hypothetical protein	18
results	AJ78_00768	AJ78_00768	OJD19238	PF08654.10	0	15533108628945 1447872	0.2	hypothetical protein	1.6e-28	http://ensemblgenomes.org/id/AJ78_00768	3	Eukaryota	1	1	13	1	1	Ascomycota	-82.96	112.1	232910134	Emergomyces pasteurianus Ep9510	1447872	http://www.uniprot.org/taxonomy/	0.476636	51	155	120	119	0.803738	86	QSSPLLARIASKRLELENLRQLRDVSGALASQMEALEEKLTTLKDGTEAVACVMANWGNVLGAIRMASTKVASASErdpdtqG------READkdsqqsPSLPSMLVRIPADQSGTSRR				3	Query	109	qss l ++ia+Kr eLe+L++lr++s +La+q+e+l+ekl tl+dgte+Va v+anW +vl +i++as++++ +se +e++ + lP LVRip +++ +s++		qssaleqkiaeKraeLesLkelrelsddLakqleelaekletlsdgtesVasvlanWdsvlrsislaslsllkyse......edeseeeeeke......eplPetLVRipveeeeesea	1		78999*******************************************************************99997765431......22222245569*************998643		232910134	AJ78_00768	hypothetical protein	29
results	ANIA_01398	ANIA_01398	CBF87576	PF08654.10	1	15533108628945 227321	0.5	hypothetical protein	1.7e-30	http://ensemblgenomes.org/id/ANIA_01398	3	Eukaryota	1	1	13	1	1	Ascomycota	-87.539	118.5	234307723	Emericella nidulans (strain FGSC A4 / ATCC 38163 / CBS 112.46 / NRRL 194 / M139)	227321	http://www.uniprot.org/taxonomy/	0.55	55	137	120	106	0.92	92	QSSALAARIASKKAELDNLIQLRDMSNDLAGQMQALQAKLETLKDGTEAVACVLANWDNVLRAITMASTKLTMLKQvaeQDPTADEKDNVstdMPLPATLVRIPTS				3	Query	102	qssal+++ia+K+aeL++L +lr++s+dLa q+++l++kletl+dgte+Va vlanWd+vlr+i++as++l+ ++ +d +++e+++ +plP tLVRip++		qssaleqkiaeKraeLesLkelrelsddLakqleelaekletlsdgtesVasvlanWdsvlrsislaslsllkyse...edeseeeeeke...eplPetLVRipve	1		799******************************************************************998444443466666666665788**********986		234307723	ANIA_01398	hypothetical protein	31
results	AN1398.2	AN1398.2	EAA65154	PF08654.10	0	15533108628945 227321	0	hypothetical protein	1.3e-21	http://ensemblgenomes.org/id/AN1398.2	3	Eukaryota	1	1	13	1	1	Ascomycota	-67.0793	89.8	234300373	Emericella nidulans (strain FGSC A4 / ATCC 38163 / CBS 112.46 / NRRL 194 / M139)	227321	http://www.uniprot.org/taxonomy/	0.623188	43	232	120	69	0.942029	65	QSSALAARIASKKAELDNLIQLRDMSNDLAGQMQALQAKLETLKDGTEAVACVLANWDNVLRAITMASN				3	Query	71	qssal+++ia+K+aeL++L +lr++s+dLa q+++l++kletl+dgte+Va vlanWd+vlr+i++as		qssaleqkiaeKraeLesLkelrelsddLakqleelaekletlsdgtesVasvlanWdsvlrsislasl	1		799****************************************************************96		234300373	AN1398.2	hypothetical protein	31
results	GX50_08623	GX50_08623	PGH28638	PF08654.10	0	15533108628945 73230	0	DASH complex subunit DAD2	7.1e-31	http://ensemblgenomes.org/id/GX50_08623	3	Eukaryota	1	1	13	1	1	Ascomycota	-88.3804	119.7	233066265	Emmonsia crescens	73230	http://www.uniprot.org/taxonomy/	0.528302	56	150	120	114	0.867925	92	QSSPLAARIASKRLELENLRQLRDVSGALASQMEALEEKLTTLKDGTEAVACVMANWGNVLSAISMASSKVAAASErdpgtqGKETEKDG--QkpPPLPSTLVRIPAEQAGTSR				3	Query	108	qss l+++ia+Kr eLe+L++lr++s +La+q+e+l+ekl tl+dgte+Va v+anW +vl++is+as++++ +se +e+e++ + +plP tLVRip e++ +s+		qssaleqkiaeKraeLesLkelrelsddLakqleelaekletlsdgtesVasvlanWdsvlrsislaslsllkyse......edeseeeeeke..eplPetLVRipveeeeese	1		7999********************************************************************999987775322333333..256**************98863		233066265	GX50_08623	DASH complex subunit DAD2	29
results	EMCG_07546	EMCG_07546	KKZ66773	PF08654.10	0	15533108628945 1247875	0.1	hypothetical protein	3.1e-31	http://ensemblgenomes.org/id/EMCG_07546	3	Eukaryota	1	1	13	1	1	Ascomycota	-89.2239	120.9	233045767	Emmonsia crescens UAMH 3008	1247875	http://www.uniprot.org/taxonomy/	0.528302	56	150	120	114	0.849057	90	QSSPLAARIASKRLELENLRQLRDVSGALASQMEALEEKLTTLKDGTEAVACVMANWGNVLSAISMASSKVAAASErdP--DTQGKETEkdgqrpPPLPSTLVRIPAEQTDTSR				3	Query	108	qss l+++ia+Kr eLe+L++lr++s +La+q+e+l+ekl tl+dgte+Va v+anW +vl++is+as++++ +se + + +e e +plP tLVRip e+ ++s+		qssaleqkiaeKraeLesLkelrelsddLakqleelaekletlsdgtesVasvlanWdsvlrsislaslsllkyse..edeseeeeeke......eplPetLVRipveeeeese	1		7999********************************************************************9999552..44433333446788**************99863		233045767	EMCG_07546	hypothetical protein	29
results	EMPG_16188	EMPG_16188	KLJ08382	PF08654.10	0	15533108628945 2060905	0.6	hypothetical protein	1.3e-31	http://ensemblgenomes.org/id/EMPG_16188	3	Eukaryota	1	1	13	1	1	Ascomycota	-90.0526	122	232939785	Emmonsia parva UAMH 139 (GCA_001014755)	2060905	http://www.uniprot.org/taxonomy/	0.538462	56	142	120	112	0.875	91	QSSPLAARIASKRLELENLRQLRDVSGALASQMEALEEKLTTLKDGTEAVACVMANWGNVLSAISMASTKVAAASErdH--DAERKETEkdeqkaPPLPSTLVRIPAEQSGT				3	Query	106	qss l+++ia+Kr eLe+L++lr++s +La+q+e+l+ekl tl+dgte+Va v+anW +vl++is+as++++ +se + ++e++e e +plP tLVRip e++ +		qssaleqkiaeKraeLesLkelrelsddLakqleelaekletlsdgtesVasvlanWdsvlrsislaslsllkyse..edeseeeeeke......eplPetLVRipveeeee	1		7999********************************************************************9999662..44433333345678************99876		232939785	EMPG_16188	hypothetical protein	29
results	ACJ72_06222	ACJ72_06222	OAX79458	PF08654.10	0	15533108628945 1658172	0.1	hypothetical protein	7.2e-30	http://ensemblgenomes.org/id/ACJ72_06222	3	Eukaryota	1	1	13	1	1	Ascomycota	-86.0713	116.4	233058463	Emmonsia sp. CAC-2015a	1658172	http://www.uniprot.org/taxonomy/	0.533333	56	150	120	117	0.809524	85	QSSPLVARIASKRLELENLRQLRDVSGALASQMEALEEKLTTLKDGTEAVACVMANWGNVLSAISMASTKVAAASErdpdmqGKES------EkdgqkpPSLPSTLVRIPAEQPGTS				3	Query	107	qss l ++ia+Kr eLe+L++lr++s +La+q+e+l+ekl tl+dgte+Va v+anW +vl++is+as++++ +se +es e + lP tLVRip e+ +s		qssaleqkiaeKraeLesLkelrelsddLakqleelaekletlsdgtesVasvlanWdsvlrsislaslsllkyse......edeseeeeeke......eplPetLVRipveeeees	1		78999*******************************************************************99997665432233......223456699**********998775		233058463	ACJ72_06222	hypothetical protein	29
results	EPUS_08954	EPUS_08954	ERF74902	PF08654.10	0	15533108628945 1263415	1	hypothetical protein	5.1e-31	http://ensemblgenomes.org/id/EPUS_08954	3	Eukaryota	1	1	13	1	1	Ascomycota	-88.7139	120.2	232884947	Endocarpon pusillum (strain Z07020 / HMAS-L-300199)	1263415	http://www.uniprot.org/taxonomy/	0.52381	55	151	120	119	0.847619	89	QHSALASRIAAKRSELENLKQLRDLSGALAEQMGALEEKLATLRDGTEAVACVLANWDNVLRAISMASMKVPKPTAtangedeE--QQQ----QgqkdgedPKLPVTLVRIPAQSQDPR				3	Query	107	q sal+++ia+Kr+eLe+Lk+lr+ls +La+q+ +l+ekl+tl+dgte+Va vlanWd+vlr+is+as+++ k+++ e +++ + ++lP tLVRip + ++		qssaleqkiaeKraeLesLkelrelsddLakqleelaekletlsdgtesVasvlanWdsvlrsislaslsllkyse.......edeseeeeeke.......eplPetLVRipveeeees	1		6789**********************************************************************9987775321..222....12235678***********9998764		232884947	EPUS_08954	hypothetical protein	29
results	B5807_03875	B5807_03875	OSS51821	PF08654.10	1	15533108628945 105696	0.7	hypothetical protein	4.2e-33	http://ensemblgenomes.org/id/B5807_03875	3	Eukaryota	1	1	13	1	1	Ascomycota	-93.5281	126.9	232846816	Epicoccum nigrum	105696	http://www.uniprot.org/taxonomy/	0.527273	58	139	120	110	0.890909	98	QSTFLQQKIADKKAELANLKDLQALSGGLADQMQMLADKLQTLSNGTEAVAAVLSNWHNVLRAINMASTILPKPKDEDDAESKQETEPPLPQTLVRIPTQHAPAVIEQAN				3	Query	112	qs+ l+qkia K+aeL++Lk l++ls +La+q++ la+kl+tls+gte+Va vl+nW++vlr+i++as+ l k+++ed++e+++e e+plP+tLVRip++++ + ++a+		qssaleqkiaeKraeLesLkelrelsddLakqleelaekletlsdgtesVasvlanWdsvlrsislaslsllkyseedeseeeeekeeplPetLVRipveeeeeseaeae	1		7899*************************************************************************************************999733333		232846816	B5807_03875	hypothetical protein	22
results	Ecym_4044	Ecym_4044	AET39125	PF08654.10	1	15533108628945 931890	1.9	hypothetical protein	1.3e-30	http://ensemblgenomes.org/id/Ecym_4044	3	Eukaryota	1	1	13	1	1	Ascomycota	-87.7469	118.8	239435152	Eremothecium cymbalariae (strain CBS 270.75 / DBVPG 7215 / KCTC 17166 / NRRL Y-17582)	931890	http://www.uniprot.org/taxonomy/	0.47	47	111	120	108	0.93	93	LENAYKAKKDELAYLRQITSLTDTLKSQLEELSCQVEQMHNNAECIAGVMKNWDSILNSISQASLSLLQYTEndyevgvwDTTKSAAANKEAPLPETLVRINVANEDQ				7	Query	106	le+ +++K+ eL++L+++++l+d+L++qleel+ ++e++++++e++a v++nWds+l+sis+aslsll+y+e +++++ ++ke plPetLVRi+v++e++		leqkiaeKraeLesLkelrelsddLakqleelaekletlsdgtesVasvlanWdsvlrsislaslsllkyse........edeseeeeekeeplPetLVRipveeeee	1		678899*************************************************************************766666677778*************9986		239435152	Ecym_4044	hypothetical protein	3
results	FAGOS_FADR217C	FAGOS_FADR217C	AEY96436	PF08654.10	1	15533108628945 1034331	0.6	FADR217Cp	4.5e-30	http://ensemblgenomes.org/id/FAGOS_FADR217C	3	Eukaryota	1	1	13	1	1	Ascomycota	-86.5381	117.1	239420191	Eremothecium gossypii FDAG1 (GCA_000968835)	1034331	http://www.uniprot.org/taxonomy/	0.479167	46	111	120	104	0.958333	92	YQSKKSELLYLQKVTGLTDTLKAQLDELSKQVHQMHDNAECVSSVLKNWDSILNSISQATLSLLQYTEndyevgawSNGSRPEADKEPPLPETLVRVNVANESQ				11	Query	106	+++K++eL +L++++ l+d+L++ql+el++++++++d++e+V+svl+nWds+l+sis+a+lsll+y+e ++ s+ e++ke+plPetLVR++v++e++		iaeKraeLesLkelrelsddLakqleelaekletlsdgtesVasvlanWdsvlrsislaslsllkyse........edeseeeeekeeplPetLVRipveeeee	1		789*************************************************************************999*********************9986		239420191	FAGOS_FADR217C	FADR217Cp	7
results	EPUL_002337	EPUL_002337	POS87350	PF08654.10	1	15533108628945 225359	0.7	hypothetical protein	1.9e-29	http://ensemblgenomes.org/id/EPUL_002337	3	Eukaryota	1	1	13	1	1	Ascomycota	-85.1061	115.1	235425157	Erysiphe pulchra	225359	http://www.uniprot.org/taxonomy/	0.514286	54	161	120	106	0.885714	93	KSSVLHARINEKKAELENLKQLRDLSAALAEQMQILEEKLATLSDGTEVVATVLGNWHSVLQAINLASQKLPRPNDDQMTlITSPQNEAALPQTLVRIPTEHAPHL				3	Query	107	+ss l+++i+eK+aeLe+Lk+lr+ls++La+q++ l+ekl+tlsdgte Va+vl nW+svl++i+las++l ++++++ + + ++e +lP+tLVRip+e++ +		qssaleqkiaeKraeLesLkelrelsddLakqleelaekletlsdgtesVasvlanWdsvlrsislaslsllkyseedes.eeeeekeeplPetLVRipveeeees	1		578899******************************************************************99994333135556679************98875		235425157	EPUL_002337	hypothetical protein	26
results	ESCO_001794	ESCO_001794	KOS21933	PF08654.10	0	15533108628945 150374	0.4	DASH complex subunit dad2	1.4e-21	http://ensemblgenomes.org/id/ESCO_001794	3	Eukaryota	1	1	13	1	1	Ascomycota	-66.9609	89.7	238412187	Escovopsis weberi	150374	http://www.uniprot.org/taxonomy/	0.588235	40	80	120	68	0.926471	63	QSPALVARIEEKRAELEHLQDLRDLSAAVAGQMEALEQKLSTLSDGTEAIAAVVGNWHNVLRAINMAS				3	Query	70	qs+al ++i+eKraeLe+L+ lr+ls+++a q+e+l++kl+tlsdgte++a v+ nW++vlr+i++as		qssaleqkiaeKraeLesLkelrelsddLakqleelaekletlsdgtesVasvlanWdsvlrsislas	1		899****************************************************************9		238412187	ESCO_001794	DASH complex subunit dad2	6
results	UCREL1_262	UCREL1_262	EMR72687	PF08654.10	0	15533108628945 1287681	2.2	putative dash complex subunit dad2 protein	3.8e-21	http://ensemblgenomes.org/id/UCREL1_262	3	Eukaryota	2	1	13	2	1	Ascomycota	-65.9868	88.3	236768830	Eutypa lata (strain UCR-EL1)	1287681	http://www.uniprot.org/taxonomy/	0.428571	45	644	120	133	0.857143	90	QSPALVARVNEKKAELENLKELRDLSAAVANQMEALEQKLATLSDGTEAIATVVGNWHNVLQVINMASDGKWQTANsskegalwcdmgrasgsqvafnifnD-QNSREGDEAtstNNRFTALRQIPVSESQNR				3	Query	107	qs+al ++++eK+aeLe+Lkelr+ls+++a+q+e+l++kl+tlsdgte++a+v+ nW++vl+ i++as + ++++ + ++++e ++ + +L +ipv+e+++		qssaleqkiaeKraeLesLkelrelsddLakqleelaekletlsdgtesVasvlanWdsvlrsislaslsllkyse.........................edeseeeeeke...eplPetLVRipveeeees	1		7899********************************************************************999999999999999999999999999853.433333333365444457778888877764		236768830	UCREL1_262	putative dash complex subunit dad2 protein	17
results	A1O9_05627	A1O9_05627	KEF57709	PF08654.10	1	15533108628945 1182545	0.2	hypothetical protein	3.7e-27	http://ensemblgenomes.org/id/A1O9_05627	3	Eukaryota	1	1	13	1	1	Ascomycota	-79.8292	107.7	233554244	Exophiala aquamarina CBS 119918	1182545	http://www.uniprot.org/taxonomy/	0.480769	50	153	120	127	0.817308	85	SQSHLHSRIASKRAELENLRQLRDLSADLATQLAALEAKLGTLRDGTQSVALVLANWENVLRAISMAAVKVPRPTGdeqvegertT---------NdgklgsrekntapeQELPVPLVRIPIPQKTE				3	Query	106	++s+l+++ia+KraeLe+L++lr+ls+dLa+ql +l++kl tl+dgt+sVa vlanW++vlr+is+a ++ +++ + + + lP +LVRip+ +++e		qssaleqkiaeKraeLesLkelrelsddLakqleelaekletlsdgtesVasvlanWdsvlrsislaslsllkyse.........edeseeeeeke..............eplPetLVRipveeeee	1		56899**********************************************************************95555555550.........334455555556677999999*****998775		233554244	A1O9_05627	hypothetical protein	33
results	HMPREF1120_08576	HMPREF1120_08576	EHY60623	PF08654.10	1	15533108628945 858893	0	hypothetical protein	1.6e-27	http://ensemblgenomes.org/id/HMPREF1120_08576	3	Eukaryota	1	1	13	1	1	Ascomycota	-80.6694	108.9	233617031	Exophiala dermatitidis (strain ATCC 34100 / CBS 525.76 / NIH/UT8656)	858893	http://www.uniprot.org/taxonomy/	0.514563	53	156	120	115	0.883495	91	QSLLQTRIAAKRAELENLRALRDLSANLATQLSTLEEKLGTLRDGSQSVALVLANWENVLRAINMAAMKVPKPANVDEDENQDADAagdtrgtsgssaQDLPVPLVRIPVQPKTE				4	Query	106	+s l+++ia+KraeLe+L++lr+ls++La+ql +l+ekl tl+dg++sVa vlanW++vlr+i++a +++ k+++ de+e+++ + + lP +LVRipv+ ++e		ssaleqkiaeKraeLesLkelrelsddLakqleelaekletlsdgtesVasvlanWdsvlrsislaslsllkyseedeseeeeeke............eplPetLVRipveeeee	1		456899*********************************************************************666665555556889999****99************9876		233617031	HMPREF1120_08576	hypothetical protein	39
results	PV10_01701	PV10_01701	KIV98007	PF08654.10	1	15533108628945 212818	0.1	hypothetical protein	5.2e-26	http://ensemblgenomes.org/id/PV10_01701	3	Eukaryota	1	1	13	1	1	Ascomycota	-77.1769	104	233578424	Exophiala mesophila	212818	http://www.uniprot.org/taxonomy/	0.465347	47	158	120	131	0.861386	87	STSHLQARISQKRAELAHLQSLRDSSATLASQLSVLETKLSTLKDGAQSVALVLANWDNVLRAIGMAASQVPQPTAtsdpgqeeegprdddetvdqnkvkNKQSEK----NtkdsklPSLPVPLVRIPVQR				3	Query	103	++s+l+++i++KraeL++L+ lr+ s++La+ql l++kl+tl+dg++sVa vlanWd+vlr+i +a +++ ++++ +++se+ + + lP +LVRipv++		qssaleqkiaeKraeLesLkelrelsddLakqleelaekletlsdgtesVasvlanWdsvlrsislaslsllkyse........................edeseeeeeke......eplPetLVRipvee	1		4689**********************************************************************999*************9999887764222222....133468899**********97		233578424	PV10_01701	hypothetical protein	26
results	PV06_06873	PV06_06873	KIW41301	PF08654.10	1	15533108628945 215243	0.4	hypothetical protein	6.6e-28	http://ensemblgenomes.org/id/PV06_06873	3	Eukaryota	1	1	13	1	1	Ascomycota	-81.5523	110.1	233588721	Exophiala oligosperma	215243	http://www.uniprot.org/taxonomy/	0.495146	51	152	120	116	0.883495	91	QSALQTRINAKRAELENLRQLRDLSGNLADQLSALEGKLSTLKDGAQSVALVLANWENVLRAINMAAMKVPVPKDddgaeqkdvdeNDDSGKKK--EaaQELPVPLVRIPVQQNET				4	Query	106	+sal+++i++KraeLe+L++lr+ls +La+ql +l+ kl+tl+dg++sVa vlanW++vlr+i++a +++ +++ +d+s +++ e + lP +LVRipv+++e+		ssaleqkiaeKraeLesLkelrelsddLakqleelaekletlsdgtesVasvlanWdsvlrsislaslsllkyse...........edeseeeeeke..eplPetLVRipveeeee	1		689********************************************************************88887787777664433334444..2569*************985		233588721	PV06_06873	hypothetical protein	37
results	PV11_05762	PV11_05762	KIV83767	PF08654.10	1	15533108628945 1016849	1.3	hypothetical protein	1.3e-26	http://ensemblgenomes.org/id/PV11_05762	3	Eukaryota	1	1	13	1	1	Ascomycota	-78.5598	105.9	233541892	Exophiala sideris	1016849	http://www.uniprot.org/taxonomy/	0.509804	52	165	120	127	0.882353	90	SLLQTRINAKRAELDNLRQLRDLSANLASQLSTLEAKLTTLRDGTQSVALVLANWENVLRAISMAAMKVPRPSAqdqdgadadveggdegdstgtkmkeERKRHVQARKTQTLPVPLVRIPVQPKEE				5	Query	106	s l+++i++KraeL++L++lr+ls++La+ql +l++kl tl+dgt+sVa vlanW++vlr+is+a +++ ++s+ e + + +++k ++lP +LVRipv+ +ee		saleqkiaeKraeLesLkelrelsddLakqleelaekletlsdgtesVasvlanWdsvlrsislaslsllkyse.........................edeseeeeekeeplPetLVRipveeeee	1		56899******************************************************************9999999*********99998877665333333344444*************9886		233541892	PV11_05762	hypothetical protein	36
results	PV08_07475	PV08_07475	KIW14691	PF08654.10	1	15533108628945 91928	0.2	hypothetical protein	5.2e-27	http://ensemblgenomes.org/id/PV08_07475	3	Eukaryota	1	1	13	1	1	Ascomycota	-79.489	107.2	233621719	Exophiala spinifera	91928	http://www.uniprot.org/taxonomy/	0.466019	48	152	120	123	0.815534	84	QSALQTRINAKRAELENLRQLRDLSGNLADQLSALEGKLSTLKDGAQSVALVLANWENVLRAINMAAMKVPVPKDdndaeekdldG---------NgdsekkkkagQELPVPLVRIPVQRKEN				4	Query	106	+sal+++i++KraeLe+L++lr+ls +La+ql +l+ kl+tl+dg++sVa vlanW++vlr+i++a +++ +++ + + lP +LVRipv+++e+		ssaleqkiaeKraeLesLkelrelsddLakqleelaekletlsdgtesVasvlanWdsvlrsislaslsllkyse..........edeseeeeeke..........eplPetLVRipveeeee	1		689*******************************************************************9777755666555541.........0344444556799***********9875		233621719	PV08_07475	hypothetical protein	37
results	PV05_03853	PV05_03853	KIW59401	PF08654.10	1	15533108628945 348802	4.6	hypothetical protein	4.9e-27	http://ensemblgenomes.org/id/PV05_03853	3	Eukaryota	1	1	13	1	1	Ascomycota	-79.5398	107.3	233600653	Exophiala xenobiotica	348802	http://www.uniprot.org/taxonomy/	0.539216	55	162	120	115	0.892157	91	QSALQTRINSKRAELENLLQLRDLSANLANQLSTLEQKLGTLKDGAHSVALVLANWENVLRAINMAAMKVPIPKDqndnngeqteiDDEKEKEKEKEtaQELPVPLVRIPVQQME				4	Query	105	+sal+++i++KraeLe+L +lr+ls++La+ql +l++kl tl+dg+ sVa vlanW++vlr+i++a +++ +++ +de+e+e+eke + lP +LVRipv++ e		ssaleqkiaeKraeLesLkelrelsddLakqleelaekletlsdgtesVasvlanWdsvlrsislaslsllkyse...........edeseeeeeke..eplPetLVRipveeee	1		689******************************************************************9955555599999999966666666666779***********9965		233600653	PV05_03853	hypothetical protein	43
results	FIBRA_00352	FIBRA_00352	CCL98357	PF08654.10	0	15533108628945 599839	0.1	predicted protein	2.1e-07	http://ensemblgenomes.org/id/FIBRA_00352	3	Eukaryota	1	1	13	1	1	Basidiomycota	-34.3639	44	241777447	Fibroporia radiculosa	599839	http://www.uniprot.org/taxonomy/	0.267327	27	136	120	105	0.693069	70	TNAAAAAKLLEKKKEFEAVAALEQASTQFLKRIEELGDDFDIMADAGRVHGQVLEQWPYMFKILHLFLSTREQHSN----SAEIPIAPSQGERLIRVPVEELRPS				3	Query	107	++ a ++k+ eK++e+e++ +l+++s + k++eel ++++ ++d + +vl+ W++ +++++l+ + ++ s+ + e + e L+R+pvee + s		qssaleqkiaeKraeLesLkelrelsddLakqleelaekletlsdgtesVasvlanWdsvlrsislaslsllkyseedeseeeeekeeplPetLVRipveeeees	1		5778899***********************************************************9888887766....2333333788899*****9987654		241777447	FIBRA_00352	predicted protein	32
results	FIBSPDRAFT_761373	FIBSPDRAFT_761373	KZP08430	PF08654.10	1	15533108628945 436010	0	hypothetical protein	1.7e-08	http://ensemblgenomes.org/id/FIBSPDRAFT_761373	3	Eukaryota	1	1	13	1	1	Basidiomycota	-36.8446	47.5	241309750	Fibularhizoctonia sp. CBS 109695	436010	http://www.uniprot.org/taxonomy/	0.240385	25	114	120	108	0.701923	73	PAALARLQEKMKEYETVTALEKASASFVKRVEGLGDDCEDMAAAGVLHGQVLEQWPNIFRILGLFLENREQHAEyRENINASTEDGppaSDEGSWLVRIPIEELQAAK				5	Query	108	+a ++++eK +e+e +++l+++s++ +k++e l ++ e+++ + +vl+ W++++r++ l+ + ++ +e +++ + +e+ LVRip+ee ++++		saleqkiaeKraeLesLkelrelsddLakqleelaekletlsdgtesVasvlanWdsvlrsislaslsllkyse.edeseeeeeke...eplPetLVRipveeeeese	1		567899****************************************************************9999644444444444434333447******9988754		241309750	FIBSPDRAFT_761373	hypothetical protein	2
results	FIBSPDRAFT_761336	FIBSPDRAFT_761336	KZP08422	PF08654.10	1	15533108628945 436010	0	hypothetical protein	2.6e-07	http://ensemblgenomes.org/id/FIBSPDRAFT_761336	3	Eukaryota	1	1	13	1	1	Basidiomycota	-34.143	43.7	241315703	Fibularhizoctonia sp. CBS 109695	436010	http://www.uniprot.org/taxonomy/	0.254902	26	128	120	105	0.656863	67	PAALARLQEKMKEYETVSALEKASALFVKRVEGLGEDCEDMAAAGVVHGQVLEQWPNMFRILGLFLEKREQHAEpG-ENASAEDGPpaSDEGSRLVRIPIDELQA				5	Query	106	+a ++++eK +e+e + +l+++s+ +k++e l e+ e+++ + +vl+ W++ +r++ l+ + ++ +e e+++ e+ LVRip++e ++		saleqkiaeKraeLesLkelrelsddLakqleelaekletlsdgtesVasvlanWdsvlrsislaslsllkyse.edeseeeeeke..eplPetLVRipveeeee	1		67789*****************************************************************999942.33333333334444558******98665		241315703	FIBSPDRAFT_761336	hypothetical protein	23
results	FISHEDRAFT_33996	FISHEDRAFT_33996	KIY53085	PF08654.10	0	15533108628945 1128425	0.3	hypothetical protein	2.1e-08	http://ensemblgenomes.org/id/FISHEDRAFT_33996	3	Eukaryota	1	1	13	1	1	Basidiomycota	-36.6383	47.2	241982429	Fistulina hepatica ATCC 64428	1128425	http://www.uniprot.org/taxonomy/	0.242718	25	127	120	105	0.718447	74	NSAALNSKLLEKKKEYDAVSALERASNSLLERMMGIDEDCNIMANAGEIHGQVLEQWPRMFQILSLFLAQRDKIADANVDSDVTA--DLEGNRLVRIPFQELREA				3	Query	107	+s al++k+ eK++e++++ +l+ +s++L +++ + e+ + +++ +e +vl+ W++ ++++sl+ ++ k ++++ +++ + + + LVRip +e +e+		qssaleqkiaeKraeLesLkelrelsddLakqleelaekletlsdgtesVasvlanWdsvlrsislaslsllkyseedeseeeeekeeplPetLVRipveeeees	1		57899**************************************************************999999988433333332..344568*****9997765		241982429	FISHEDRAFT_33996	hypothetical protein	19
results	FOMPIDRAFT_1029197	FOMPIDRAFT_1029197	EPT02585	PF08654.10	1	15533108628945 743788	0.1	hypothetical protein	6.7e-11	http://ensemblgenomes.org/id/FOMPIDRAFT_1029197	3	Eukaryota	1	1	13	1	1	Basidiomycota	-42.3991	55.2	241522530	Fomitopsis pinicola (strain FP-58527)	743788	http://www.uniprot.org/taxonomy/	0.254902	26	124	120	106	0.754902	77	NAAAQARLLEKKKEYEAVAALERASAQFVRRIDELGDDFDVMADAGKVCGQVLEQWPNMFRILGLFLSTREQRHD-DSTE--STS-ESLPgERLVRVPIDELRQTD				4	Query	108	+ a ++++ eK++e+e++ +l+ +s++ + +++el ++++ ++d ++ +vl+ W++ +r++ l+ + ++ + d++e +++ e lP e LVR+p++e ++++		ssaleqkiaeKraeLesLkelrelsddLakqleelaekletlsdgtesVasvlanWdsvlrsislaslsllkyseedeseeeeekeeplP.etLVRipveeeeese	1		678899***********************************************************9888776555.3333..333.4566599******9988754		241522530	FOMPIDRAFT_1029197	hypothetical protein	20
results	AYL99_09855	AYL99_09855	OAP55703	PF08654.10	1	15533108628945 1367422	0	hypothetical protein	3e-25	http://ensemblgenomes.org/id/AYL99_09855	3	Eukaryota	1	1	13	1	1	Ascomycota	-75.4427	101.6	233457010	Fonsecaea erecta	1367422	http://www.uniprot.org/taxonomy/	0.442308	46	153	120	137	0.778846	81	QHQLLQARIASKRAELENLRQLRDLSAHLTAQLEQLETKLGSLRDGAQAVALVLANWDNVLQVIGMAAMKVPSPPApdgpeegngdgrggednnemakdL---------NpardrgqqqhQQLPVPLVRIPVHPKAE				3	Query	106	q + l+++ia+KraeLe+L++lr+ls++L++qle+l++kl +l+dg+++Va vlanWd+vl+ i +a +++ + + + ++lP +LVRipv+ + e		qssaleqkiaeKraeLesLkelrelsddLakqleelaekletlsdgtesVasvlanWdsvlrsislaslsllkyse.......................edeseeeeeke..........eplPetLVRipveeeee	1		667899******************************************************************888899******9999986655555441.........2444455556699**********98765		233457010	AYL99_09855	hypothetical protein	23
results	AYO21_06760	AYO21_06760	OAG39040	PF08654.10	1	15533108628945 254056	0	hypothetical protein	6.7e-25	http://ensemblgenomes.org/id/AYO21_06760	3	Eukaryota	1	1	13	1	1	Ascomycota	-74.6352	100.4	233484264	Fonsecaea monophora	254056	http://www.uniprot.org/taxonomy/	0.446602	46	166	120	128	0.854369	88	QSQLQARIASKRAELENLRQLRDLSAHLTAQLEQLETKLGSLRDGAQAVALVLANWENVLQVIGMAAMKVPVPQSqspptagapddpdggnvdggagrdvV--GNPKTSQERDLPVPLVRIPVQPKTE				4	Query	106	+s+l+++ia+KraeLe+L++lr+ls++L++qle+l++kl +l+dg+++Va vlanW++vl+ i +a +++ +++ + ++++e+ lP +LVRipv+ ++e		ssaleqkiaeKraeLesLkelrelsddLakqleelaekletlsdgtesVasvlanWdsvlrsislaslsllkyse.........................edeseeeeekeeplPetLVRipveeeee	1		689*******************************************************************9776678************999999998553..34444455778888******99876		233484264	AYO21_06760	hypothetical protein	38
results	AYO22_06493	AYO22_06493	OAL23443	PF08654.10	1	15533108628945 979981	0.1	hypothetical protein	6.1e-27	http://ensemblgenomes.org/id/AYO22_06493	3	Eukaryota	1	1	13	1	1	Ascomycota	-79.334	107	233511433	Fonsecaea multimorphosa	979981	http://www.uniprot.org/taxonomy/	0.485437	50	156	120	129	0.893204	92	QSHLQARIAAKRAELENLRQLRDLSAHLTTQLESLEQKLGSLRDGAQAVALVLANWDNVLRVIGMAAMKVPHPPEpaedevpedgragreggedmagsgslKTKEKQKLEREQQLPVPLVRIPVQPRTE				4	Query	106	+s+l+++ia+KraeLe+L++lr+ls++L++qle+l++kl +l+dg+++Va vlanWd+vlr i +a +++ ++ e +++++++ e+e++lP +LVRipv+ +e		ssaleqkiaeKraeLesLkelrelsddLakqleelaekletlsdgtesVasvlanWdsvlrsislaslsllkyse..........................edeseeeeekeeplPetLVRipveeeee	1		689********************************************************************9999999*********************99888888888889***********98775		233511433	AYO22_06493	hypothetical protein	25
results	Z520_06933	Z520_06933	KIX97481	PF08654.10	1	15533108628945 1442371	0.1	hypothetical protein	6.1e-27	http://ensemblgenomes.org/id/Z520_06933	3	Eukaryota	1	1	13	1	1	Ascomycota	-79.334	107	233475228	Fonsecaea multimorphosa CBS 102226	1442371	http://www.uniprot.org/taxonomy/	0.485437	50	156	120	129	0.893204	92	QSHLQARIAAKRAELENLRQLRDLSAHLTTQLESLEQKLGSLRDGAQAVALVLANWDNVLRVIGMAAMKVPHPPEpaedevpedgragreggedmagsgslKTKEKQKLEREQQLPVPLVRIPVQPRTE				4	Query	106	+s+l+++ia+KraeLe+L++lr+ls++L++qle+l++kl +l+dg+++Va vlanWd+vlr i +a +++ ++ e +++++++ e+e++lP +LVRipv+ +e		ssaleqkiaeKraeLesLkelrelsddLakqleelaekletlsdgtesVasvlanWdsvlrsislaslsllkyse..........................edeseeeeekeeplPetLVRipveeeee	1		689********************************************************************9999999*********************99888888888889***********98775		233475228	Z520_06933	hypothetical protein	25
results	AYO20_06607	AYO20_06607	OAL34152	PF08654.10	1	15533108628945 856822	0	hypothetical protein	1e-24	http://ensemblgenomes.org/id/AYO20_06607	3	Eukaryota	1	1	13	1	1	Ascomycota	-74.2095	99.8	233499063	Fonsecaea nubica	856822	http://www.uniprot.org/taxonomy/	0.456311	47	165	120	128	0.854369	88	QSQLQARIASKRAELENLRQLRELSAHLTAQLEQLETKLGSLRDGAQAVALVLANWENVLQVIGMAAMKVPVPQShspptagapddpdggnvdggaggdvV--GNPKTSQERDLPVPLVRIPVQPKTE				4	Query	106	+s+l+++ia+KraeLe+L++lrels++L++qle+l++kl +l+dg+++Va vlanW++vl+ i +a +++ +++ + ++++e+ lP +LVRipv+ ++e		ssaleqkiaeKraeLesLkelrelsddLakqleelaekletlsdgtesVasvlanWdsvlrsislaslsllkyse.........................edeseeeeekeeplPetLVRipveeeee	1		689*******************************************************************9887788**************9999998653..34444455678888******99876		233499063	AYO20_06607	hypothetical protein	37
results	Z517_09543	Z517_09543	KIW77097	PF08654.10	1	15533108628945 1442368	0	hypothetical protein	4.6e-24	http://ensemblgenomes.org/id/Z517_09543	3	Eukaryota	1	1	13	1	1	Ascomycota	-72.7123	97.7	233459663	Fonsecaea pedrosoi CBS 271.37	1442368	http://www.uniprot.org/taxonomy/	0.441176	45	166	120	127	0.843137	86	QSQLQARIASKRAELENLRQLRDLSAHLTAQLEQLETKLGSLRDGAQAVALVLANWENVLQVIGMAAMKVPVPQSqspptagapddpdggnvdggaggdvI--GNPKTSQERDLPVPLVRIPVPPKT				4	Query	105	+s+l+++ia+KraeLe+L++lr+ls++L++qle+l++kl +l+dg+++Va vlanW++vl+ i +a +++ +++ + ++++e+ lP +LVRipv ++		ssaleqkiaeKraeLesLkelrelsddLakqleelaekletlsdgtesVasvlanWdsvlrsislaslsllkyse.........................edeseeeeekeeplPetLVRipveeee	1		689*******************************************************************9776677*******99999999999998552..34444455778888*****98766		233459663	Z517_09543	hypothetical protein	38
results	FCUL_01648.1	FCUL_01648.1	FCUL_01648.1-mRNA-1	PF08654.10	1	15533108628945 1318462	3.7		3.8e-33	http://ensemblgenomes.org/id/FCUL_01648.1	3	Eukaryota	1	1	13	1	1	Ascomycota	-93.6121	127	237215815	Fusarium culmorum UK99	1318462	http://www.uniprot.org/taxonomy/	0.547009	64	143	120	119	0.91453	107	QSPALIARIEEKKAELENLKELRELSAAVATQMEALEQKLSTLSDGTEAIAAVVGNWHNVLRAINMASSKLAKTAA-DQTQAPEQSTGPLPQTLVRIPTEHAPALqaQAEAAEAAAEEQ				3	Query	119	qs+al ++i+eK+aeLe+Lkelrels+++a+q+e+l++kl+tlsdgte++a v+ nW++vlr+i++as++l+k+++ d+++ e++ plP+tLVRip+e++ + +aea+e+aaee+		qssaleqkiaeKraeLesLkelrelsddLakqleelaekletlsdgtesVasvlanWdsvlrsislaslsllkyseedeseeeeekeeplPetLVRipveeeees..eaeaeeeaaeee	1		899*********************************************************************9999.66666666679***************9965666666666665		237215815	FCUL_01648.1		24
results	FLAG1_01454	FLAG1_01454	KPA45521	PF08654.10	1	15533108628945 179993	2.5	dash complex subunit dad2	3.1e-33	http://ensemblgenomes.org/id/FLAG1_01454	3	Eukaryota	1	1	13	1	1	Ascomycota	-93.8319	127.3	237310125	Fusarium langsethiae	179993	http://www.uniprot.org/taxonomy/	0.547009	64	143	120	119	0.91453	107	QSPALIARIEEKKAELENLKELRELSAAVATQMEALEQRLSTLSDGTEAIAAVVGNWHNVLRAINMASSKLAKTAA-DQAQAPEQSTGPLPQTLVRIPTEHAPALqaQAEAAEAAAEEE				3	Query	119	qs+al ++i+eK+aeLe+Lkelrels+++a+q+e+l+++l+tlsdgte++a v+ nW++vlr+i++as++l+k+++ d+++ e++ plP+tLVRip+e++ + +aea+e+aaeee		qssaleqkiaeKraeLesLkelrelsddLakqleelaekletlsdgtesVasvlanWdsvlrsislaslsllkyseedeseeeeekeeplPetLVRipveeeees..eaeaeeeaaeee	1		899*********************************************************************9999.6777777777****************9966666667776665		237310125	FLAG1_01454	dash complex subunit dad2	24
results	FMAN_00354	FMAN_00354	CVL02966	PF08654.10	1	15533108628945 192010	2.1	uncharacterized protein	1.3e-33	http://ensemblgenomes.org/id/FMAN_00354	3	Eukaryota	1	1	13	1	1	Ascomycota	-94.7286	128.6	237322063	Fusarium mangiferae	192010	http://www.uniprot.org/taxonomy/	0.555556	65	143	120	119	0.905983	106	QSPALSARIEEKKAELENLKELRELSAAVATQMEALEQKLSTLSDGTEAIAAVVGNWHNVLRAINMASSKLAKTAA-DPTNVSEDSTGPLPQTLVRIPTEHAPALqaQAEAAEAAAEEE				3	Query	119	qs+al ++i+eK+aeLe+Lkelrels+++a+q+e+l++kl+tlsdgte++a v+ nW++vlr+i++as++l+k+++ d ++ e++ plP+tLVRip+e++ + +aea+e+aaeee		qssaleqkiaeKraeLesLkelrelsddLakqleelaekletlsdgtesVasvlanWdsvlrsislaslsllkyseedeseeeeekeeplPetLVRipveeeees..eaeaeeeaaeee	1		899*********************************************************************9999.7888888888****************9966666667776665		237322063	FMAN_00354	uncharacterized protein	24
results	FRV6_04540	FRV6_04540	SCO80327	PF08654.10	1	15533108628945 5507	1.9	uncharacterized protein	7.4e-34	http://ensemblgenomes.org/id/FRV6_04540	3	Eukaryota	1	1	13	1	1	Ascomycota	-95.248	129.3	237645334	Fusarium oxysporum	5507	http://www.uniprot.org/taxonomy/	0.564103	66	143	120	119	0.897436	105	QSPALLARIEEKKAELENLKELRELSAAVATQMEALEQKLSTLSDGTEAIAAVVGNWHNVLRAISMASSKLAKTAT-DPTNASEDSTGPLPQTLVRIPTEHAPALqaQAEAAEAAAEEE				3	Query	119	qs+al ++i+eK+aeLe+Lkelrels+++a+q+e+l++kl+tlsdgte++a v+ nW++vlr+is+as++l+k++ d ++ e++ plP+tLVRip+e++ + +aea+e+aaeee		qssaleqkiaeKraeLesLkelrelsddLakqleelaekletlsdgtesVasvlanWdsvlrsislaslsllkyseedeseeeeekeeplPetLVRipveeeees..eaeaeeeaaeee	1		899*********************************************************************9999.7777777777****************9966666667776665		237645334	FRV6_04540	uncharacterized protein	24
results	FOPG_01400	FOPG_01400	EXL87801	PF08654.10	1	15533108628945 1089457	1.9	hypothetical protein	7.4e-34	http://ensemblgenomes.org/id/FOPG_01400	3	Eukaryota	1	1	13	1	1	Ascomycota	-95.248	129.3	237050089	Fusarium oxysporum f. sp. conglutinans race 2 54008	1089457	http://www.uniprot.org/taxonomy/	0.564103	66	143	120	119	0.897436	105	QSPALLARIEEKKAELENLKELRELSAAVATQMEALEQKLSTLSDGTEAIAAVVGNWHNVLRAISMASSKLAKTAT-DPTNASEDSTGPLPQTLVRIPTEHAPALqaQAEAAEAAAEEE				3	Query	119	qs+al ++i+eK+aeLe+Lkelrels+++a+q+e+l++kl+tlsdgte++a v+ nW++vlr+is+as++l+k++ d ++ e++ plP+tLVRip+e++ + +aea+e+aaeee		qssaleqkiaeKraeLesLkelrelsddLakqleelaekletlsdgtesVasvlanWdsvlrsislaslsllkyseedeseeeeekeeplPetLVRipveeeees..eaeaeeeaaeee	1		899*********************************************************************9999.7777777777****************9966666667776665		237050089	FOPG_01400	hypothetical protein	24
results	FOC1_g10013207	FOC1_g10013207	ENH72550	PF08654.10	1	15533108628945 1229664	1.9	DASH complex subunit DAD2	1.1e-31	http://ensemblgenomes.org/id/FOC1_g10013207	3	Eukaryota	1	1	13	1	1	Ascomycota	-90.2143	122.3	237143741	Fusarium oxysporum f. sp. cubense (strain race 1)	1229664	http://www.uniprot.org/taxonomy/	0.555556	65	144	120	120	0.897436	105	QSPALLARIEEKKAELENLKELRELSAAVATQMEALEQKLSTLSDGTEvAIAAVVGNWHNVLRAISMASSKLAKTAT-DPTNASEDSTGPLPQTLVRIPTEHAPALqaQAKAAEAAAEEE				3	Query	119	qs+al ++i+eK+aeLe+Lkelrels+++a+q+e+l++kl+tlsdgte ++a v+ nW++vlr+is+as++l+k++ d ++ e++ plP+tLVRip+e++ + +a+a+e+aaeee		qssaleqkiaeKraeLesLkelrelsddLakqleelaekletlsdgte.sVasvlanWdsvlrsislaslsllkyseedeseeeeekeeplPetLVRipveeeees..eaeaeeeaaeee	1		899********************************************978***********************9999.7777777777****************9966666667777665		237143741	FOC1_g10013207	DASH complex subunit DAD2	24
results	FOC4_g10007281	FOC4_g10007281	EMT64603	PF08654.10	1	15533108628945 1229665	1.8	DASH complex subunit DAD2	7.5e-32	http://ensemblgenomes.org/id/FOC4_g10007281	3	Eukaryota	1	1	13	1	1	Ascomycota	-90.633	122.8	237161468	Fusarium oxysporum f. sp. cubense (strain race 4)	1229665	http://www.uniprot.org/taxonomy/	0.564103	66	144	120	120	0.905983	106	QSPALLARIEEKKAELENLKELRELSAAVATQMEALEQKLSTLSDGTEvAIAAVVGNWHNVLRAISMASSKLAKTAA-DPTNASEDSTGPLPQTLVRIPTEHAPALqaQAEAAEAAAEEE				3	Query	119	qs+al ++i+eK+aeLe+Lkelrels+++a+q+e+l++kl+tlsdgte ++a v+ nW++vlr+is+as++l+k+++ d ++ e++ plP+tLVRip+e++ + +aea+e+aaeee		qssaleqkiaeKraeLesLkelrelsddLakqleelaekletlsdgte.sVasvlanWdsvlrsislaslsllkyseedeseeeeekeeplPetLVRipveeeees..eaeaeeeaaeee	1		899********************************************978***********************9999.7777777777****************9966666667776665		237161468	FOC4_g10007281	DASH complex subunit DAD2	24
results	FOIG_00244	FOIG_00244	EXM09972	PF08654.10	1	15533108628945 1089451	1.9	hypothetical protein	5.1e-34	http://ensemblgenomes.org/id/FOIG_00244	3	Eukaryota	1	1	13	1	1	Ascomycota	-95.6201	129.8	237001185	Fusarium oxysporum f. sp. cubense tropical race 4 54006	1089451	http://www.uniprot.org/taxonomy/	0.564103	66	143	120	119	0.905983	106	QSPALLARIEEKKAELENLKELRELSAAVATQMEALEQKLSTLSDGTEAIAAVVGNWHNVLRAISMASSKLAKTAA-DPTNASEDSTGPLPQTLVRIPTEHAPALqaQAEAAEAAAEEE				3	Query	119	qs+al ++i+eK+aeLe+Lkelrels+++a+q+e+l++kl+tlsdgte++a v+ nW++vlr+is+as++l+k+++ d ++ e++ plP+tLVRip+e++ + +aea+e+aaeee		qssaleqkiaeKraeLesLkelrelsddLakqleelaekletlsdgtesVasvlanWdsvlrsislaslsllkyseedeseeeeekeeplPetLVRipveeeees..eaeaeeeaaeee	1		899*********************************************************************9999.7777777777****************9966666667776665		237001185	FOIG_00244	hypothetical protein	24
results	FOXG_11160	FOXG_11160	KNB11149	PF08654.10	1	15533108628945 426428	1.9	hypothetical protein	5.1e-34	http://ensemblgenomes.org/id/FOXG_11160	3	Eukaryota	1	1	13	1	1	Ascomycota	-95.6201	129.8	237465554	Fusarium oxysporum f. sp. lycopersici (strain 4287 / CBS 123668 / FGSC 9935 / NRRL 34936)	426428	http://www.uniprot.org/taxonomy/	0.564103	66	143	120	119	0.905983	106	QSPALLARIEEKKAELENLKELRELSAAVATQMEALEQKLSTLSDGTEAIAAVVGNWHNVLRAISMASSKLAKTAA-DPTNASEDSTGPLPQTLVRIPTEHAPALqaQAEAAEAAAEEE				3	Query	119	qs+al ++i+eK+aeLe+Lkelrels+++a+q+e+l++kl+tlsdgte++a v+ nW++vlr+is+as++l+k+++ d ++ e++ plP+tLVRip+e++ + +aea+e+aaeee		qssaleqkiaeKraeLesLkelrelsddLakqleelaekletlsdgtesVasvlanWdsvlrsislaslsllkyseedeseeeeekeeplPetLVRipveeeees..eaeaeeeaaeee	2		899*********************************************************************9999.7777777777****************9966666667776665		237465554	FOXG_11160	hypothetical protein	24
results	FOXG_11160	FOXG_11160	KNB11149	PF08654.10	1	15533108628945 426428	1.9	hypothetical protein	5.1e-34	http://ensemblgenomes.org/id/FOXG_11160	3	Eukaryota	1	1	13	1	1	Ascomycota	-95.6201	129.8	237465554	Fusarium oxysporum f. sp. lycopersici (strain 4287 / CBS 123668 / FGSC 9935 / NRRL 34936)	426428	http://www.uniprot.org/taxonomy/
results	FOWG_08796	FOWG_08796	EWZ89029	PF08654.10	1	15533108628945 1080343	1.9	hypothetical protein	5.1e-34	http://ensemblgenomes.org/id/FOWG_08796	3	Eukaryota	1	1	13	1	1	Ascomycota	-95.6201	129.8	236912827	Fusarium oxysporum f. sp. lycopersici MN25 (GCA_000259975)	1080343	http://www.uniprot.org/taxonomy/	0.564103	66	143	120	119	0.905983	106	QSPALLARIEEKKAELENLKELRELSAAVATQMEALEQKLSTLSDGTEAIAAVVGNWHNVLRAISMASSKLAKTAA-DPTNASEDSTGPLPQTLVRIPTEHAPALqaQAEAAEAAAEEE				3	Query	119	qs+al ++i+eK+aeLe+Lkelrels+++a+q+e+l++kl+tlsdgte++a v+ nW++vlr+is+as++l+k+++ d ++ e++ plP+tLVRip+e++ + +aea+e+aaeee		qssaleqkiaeKraeLesLkelrelsddLakqleelaekletlsdgtesVasvlanWdsvlrsislaslsllkyseedeseeeeekeeplPetLVRipveeeees..eaeaeeeaaeee	1		899*********************************************************************9999.7777777777****************9966666667776665		236912827	FOWG_08796	hypothetical protein	24
results	FOMG_00419	FOMG_00419	EXK46767	PF08654.10	1	15533108628945 1089452	1.9	hypothetical protein	5.1e-34	http://ensemblgenomes.org/id/FOMG_00419	3	Eukaryota	1	1	13	1	1	Ascomycota	-95.6201	129.8	237021860	Fusarium oxysporum f. sp. melonis 26406	1089452	http://www.uniprot.org/taxonomy/	0.564103	66	143	120	119	0.905983	106	QSPALLARIEEKKAELENLKELRELSAAVATQMEALEQKLSTLSDGTEAIAAVVGNWHNVLRAISMASSKLAKTAA-DPTNASEDSTGPLPQTLVRIPTEHAPALqaQAEAAEAAAEEE				3	Query	119	qs+al ++i+eK+aeLe+Lkelrels+++a+q+e+l++kl+tlsdgte++a v+ nW++vlr+is+as++l+k+++ d ++ e++ plP+tLVRip+e++ + +aea+e+aaeee		qssaleqkiaeKraeLesLkelrelsddLakqleelaekletlsdgtesVasvlanWdsvlrsislaslsllkyseedeseeeeekeeplPetLVRipveeeees..eaeaeeeaaeee	1		899*********************************************************************9999.7777777777****************9966666667776665		237021860	FOMG_00419	hypothetical protein	24
results	FOVG_01836	FOVG_01836	EXA54356	PF08654.10	1	15533108628945 1080344	1.4	hypothetical protein	1.1e-33	http://ensemblgenomes.org/id/FOVG_01836	3	Eukaryota	1	1	13	1	1	Ascomycota	-94.8427	128.7	236945653	Fusarium oxysporum f. sp. pisi HDV247	1080344	http://www.uniprot.org/taxonomy/	0.564103	66	143	120	119	0.888889	104	QSPALLARIEEKKAELENLKELRELSAAVATQMEALEQKLSTLSDGTEAIAAVVGNWHNVLRAISMASSKLAKTAT-DPTNASEDPTGPLPQTLVRIPTEHAPALqaQAEAAEAAAEEE				3	Query	119	qs+al ++i+eK+aeLe+Lkelrels+++a+q+e+l++kl+tlsdgte++a v+ nW++vlr+is+as++l+k++ d ++ e+ plP+tLVRip+e++ + +aea+e+aaeee		qssaleqkiaeKraeLesLkelrelsddLakqleelaekletlsdgtesVasvlanWdsvlrsislaslsllkyseedeseeeeekeeplPetLVRipveeeees..eaeaeeeaaeee	1		899*********************************************************************9999.6777677777****************9966666667776665		236945653	FOVG_01836	hypothetical protein	24
results	AU210_000369	AU210_000369	PCD44920	PF08654.10	1	15533108628945 327505	1.9	hypothetical protein	5.1e-34	http://ensemblgenomes.org/id/AU210_000369	3	Eukaryota	1	1	13	1	1	Ascomycota	-95.6201	129.8	237386206	Fusarium oxysporum f. sp. radicis-cucumerinum	327505	http://www.uniprot.org/taxonomy/	0.564103	66	143	120	119	0.905983	106	QSPALLARIEEKKAELENLKELRELSAAVATQMEALEQKLSTLSDGTEAIAAVVGNWHNVLRAISMASSKLAKTAA-DPTNASEDSTGPLPQTLVRIPTEHAPALqaQAEAAEAAAEEE				3	Query	119	qs+al ++i+eK+aeLe+Lkelrels+++a+q+e+l++kl+tlsdgte++a v+ nW++vlr+is+as++l+k+++ d ++ e++ plP+tLVRip+e++ + +aea+e+aaeee		qssaleqkiaeKraeLesLkelrelsddLakqleelaekletlsdgtesVasvlanWdsvlrsislaslsllkyseedeseeeeekeeplPetLVRipveeeees..eaeaeeeaaeee	1		899*********************************************************************9999.7777777777****************9966666667776665		237386206	AU210_000369	hypothetical protein	24
results	FOCG_12260	FOCG_12260	EXL46331	PF08654.10	1	15533108628945 1089448	1.9	hypothetical protein	5.1e-34	http://ensemblgenomes.org/id/FOCG_12260	3	Eukaryota	1	1	13	1	1	Ascomycota	-95.6201	129.8	236957599	Fusarium oxysporum f. sp. radicis-lycopersici 26381 str. 26381 (CL57) (GCA_000260155)	1089448	http://www.uniprot.org/taxonomy/	0.564103	66	143	120	119	0.905983	106	QSPALLARIEEKKAELENLKELRELSAAVATQMEALEQKLSTLSDGTEAIAAVVGNWHNVLRAISMASSKLAKTAA-DPTNASEDSTGPLPQTLVRIPTEHAPALqaQAEAAEAAAEEE				3	Query	119	qs+al ++i+eK+aeLe+Lkelrels+++a+q+e+l++kl+tlsdgte++a v+ nW++vlr+is+as++l+k+++ d ++ e++ plP+tLVRip+e++ + +aea+e+aaeee		qssaleqkiaeKraeLesLkelrelsddLakqleelaekletlsdgtesVasvlanWdsvlrsislaslsllkyseedeseeeeekeeplPetLVRipveeeees..eaeaeeeaaeee	1		899*********************************************************************9999.7777777777****************9966666667776665		236957599	FOCG_12260	hypothetical protein	24
results	FOQG_04917	FOQG_04917	EXK93683	PF08654.10	1	15533108628945 1089458	1.9	hypothetical protein	7.4e-34	http://ensemblgenomes.org/id/FOQG_04917	3	Eukaryota	1	1	13	1	1	Ascomycota	-95.248	129.3	237073185	Fusarium oxysporum f. sp. raphani 54005	1089458	http://www.uniprot.org/taxonomy/	0.564103	66	143	120	119	0.897436	105	QSPALLARIEEKKAELENLKELRELSAAVATQMEALEQKLSTLSDGTEAIAAVVGNWHNVLRAISMASSKLAKTAT-DPTNASEDSTGPLPQTLVRIPTEHAPALqaQAEAAEAAAEEE				3	Query	119	qs+al ++i+eK+aeLe+Lkelrels+++a+q+e+l++kl+tlsdgte++a v+ nW++vlr+is+as++l+k++ d ++ e++ plP+tLVRip+e++ + +aea+e+aaeee		qssaleqkiaeKraeLesLkelrelsddLakqleelaekletlsdgtesVasvlanWdsvlrsislaslsllkyseedeseeeeekeeplPetLVRipveeeees..eaeaeeeaaeee	1		899*********************************************************************9999.7777777777****************9966666667776665		237073185	FOQG_04917	hypothetical protein	24
results	FOTG_05361	FOTG_05361	EXM29147	PF08654.10	1	15533108628945 1089449	1.9	hypothetical protein	7.4e-34	http://ensemblgenomes.org/id/FOTG_05361	3	Eukaryota	1	1	13	1	1	Ascomycota	-95.248	129.3	236984312	Fusarium oxysporum f. sp. vasinfectum 25433	1089449	http://www.uniprot.org/taxonomy/	0.564103	66	143	120	119	0.897436	105	QSPALLARIEEKKAELENLKELRELSAAVATQMEALEQKLSTLSDGTEAIAAVVGNWHNVLRAISMASSKLAKTAT-DPTNASEDSTGPLPQTLVRIPTEHAPALqaQAEAAEAAAEEE				3	Query	119	qs+al ++i+eK+aeLe+Lkelrels+++a+q+e+l++kl+tlsdgte++a v+ nW++vlr+is+as++l+k++ d ++ e++ plP+tLVRip+e++ + +aea+e+aaeee		qssaleqkiaeKraeLesLkelrelsddLakqleelaekletlsdgtesVasvlanWdsvlrsislaslsllkyseedeseeeeekeeplPetLVRipveeeees..eaeaeeeaaeee	1		899*********************************************************************9999.7777777777****************9966666667776665		236984312	FOTG_05361	hypothetical protein	24
results	FOZG_00425	FOZG_00425	EWZ49520	PF08654.10	1	15533108628945 660027	1.9	hypothetical protein	5.1e-34	http://ensemblgenomes.org/id/FOZG_00425	3	Eukaryota	1	1	13	1	1	Ascomycota	-95.6201	129.8	237769865	Fusarium oxysporum Fo47	660027	http://www.uniprot.org/taxonomy/	0.564103	66	143	120	119	0.905983	106	QSPALLARIEEKKAELENLKELRELSAAVATQMEALEQKLSTLSDGTEAIAAVVGNWHNVLRAISMASSKLAKTAA-DPTNASEDSTGPLPQTLVRIPTEHAPALqaQAEAAEAAAEEE				3	Query	119	qs+al ++i+eK+aeLe+Lkelrels+++a+q+e+l++kl+tlsdgte++a v+ nW++vlr+is+as++l+k+++ d ++ e++ plP+tLVRip+e++ + +aea+e+aaeee		qssaleqkiaeKraeLesLkelrelsddLakqleelaekletlsdgtesVasvlanWdsvlrsislaslsllkyseedeseeeeekeeplPetLVRipveeeees..eaeaeeeaaeee	1		899*********************************************************************9999.7777777777****************9966666667776665		237769865	FOZG_00425	hypothetical protein	24
results	FPOA_01593	FPOA_01593	OBS27651	PF08654.10	1	15533108628945 36050	2	hypothetical protein	2.2e-33	http://ensemblgenomes.org/id/FPOA_01593	3	Eukaryota	1	1	13	1	1	Ascomycota	-94.1619	127.8	237435796	Fusarium poae	36050	http://www.uniprot.org/taxonomy/	0.547009	64	143	120	119	0.91453	107	QSPALLARIEEKKAELENLKELRELSAAVATQMEALEQRLSTLSDGTEAIAAVVGNWHNVLRAINMASSKLAKTAA-DHTQAPEQATGPLPQTLVRIPTEHAPALqaQAEAAEAAAEEE				3	Query	119	qs+al ++i+eK+aeLe+Lkelrels+++a+q+e+l+++l+tlsdgte++a v+ nW++vlr+i++as++l+k+++ d+++ e++ plP+tLVRip+e++ + +aea+e+aaeee		qssaleqkiaeKraeLesLkelrelsddLakqleelaekletlsdgtesVasvlanWdsvlrsislaslsllkyseedeseeeeekeeplPetLVRipveeeees..eaeaeeeaaeee	1		899*********************************************************************9999.7777777788****************9966666667776665		237435796	FPOA_01593	hypothetical protein	24
results	FPRN_00343	FPRN_00343	CVL04427	PF08654.10	1	15533108628945 948311	2.2	uncharacterized protein	5.5e-33	http://ensemblgenomes.org/id/FPRN_00343	3	Eukaryota	1	1	13	1	1	Ascomycota	-93.2417	126.5	237868979	Fusarium proliferatum (GCA_900029915)	948311	http://www.uniprot.org/taxonomy/	0.517544	59	146	120	115	0.903509	103	QSPALLARIEEKKAELENLKELRELSAAVATQMEALEQKISTLSDGTEAIAAVVGNWHNVLRAINMASSKLAKTAA-DPTNVSEDSTGPLPQTLVRIPTEHAPALQAQAEAAEAA				3	Query	117	qs+al ++i+eK+aeLe+Lkelrels+++a+q+e+l++k++tlsdgte++a v+ nW++vlr+i++as++l+k+++ d ++ e++ plP+tLVRip+e++ + +a+ae ++a+		qssaleqkiaeKraeLesLkelrelsddLakqleelaekletlsdgtesVasvlanWdsvlrsislaslsllkyseedeseeeeekeeplPetLVRipveeeeeseaeaeeeaae	1		899*********************************************************************9999.7888888888***************9995444443333		237868979	FPRN_00343	uncharacterized protein	24
results	FPRO_00362	FPRO_00362	CZR35515	PF08654.10	1	15533108628945 1227346	2.2	uncharacterized protein	5.5e-33	http://ensemblgenomes.org/id/FPRO_00362	3	Eukaryota	1	1	13	1	1	Ascomycota	-93.2417	126.5	237134275	Fusarium proliferatum (strain ET1)	1227346	http://www.uniprot.org/taxonomy/	0.517544	59	146	120	115	0.903509	103	QSPALLARIEEKKAELENLKELRELSAAVATQMEALEQKISTLSDGTEAIAAVVGNWHNVLRAINMASSKLAKTAA-DPTNVSEDSTGPLPQTLVRIPTEHAPALQAQAEAAEAA				3	Query	117	qs+al ++i+eK+aeLe+Lkelrels+++a+q+e+l++k++tlsdgte++a v+ nW++vlr+i++as++l+k+++ d ++ e++ plP+tLVRip+e++ + +a+ae ++a+		qssaleqkiaeKraeLesLkelrelsddLakqleelaekletlsdgtesVasvlanWdsvlrsislaslsllkyseedeseeeeekeeplPetLVRipveeeeeseaeaeeeaae	1		899*********************************************************************9999.7888888888***************9995444443333		237134275	FPRO_00362	uncharacterized protein	24
results	FPSE_00784	FPSE_00784	EKJ79036	PF08654.10	1	15533108628945 1028729	3.7	hypothetical protein	4.1e-33	http://ensemblgenomes.org/id/FPSE_00784	3	Eukaryota	1	1	13	1	1	Ascomycota	-93.5427	126.9	236900415	Fusarium pseudograminearum (strain CS3096)	1028729	http://www.uniprot.org/taxonomy/	0.547009	64	143	120	119	0.91453	107	QSPALIARIEEKKAELENLKELRELSAAVATQMEALEQKLSTLSDGTEAIAAVVGNWHNVLRAINMASSKLAKTAA-DQTQAPEQSAGPLPQTLVRIPTEHAPALqaQAEAAEAAAEEQ				3	Query	119	qs+al ++i+eK+aeLe+Lkelrels+++a+q+e+l++kl+tlsdgte++a v+ nW++vlr+i++as++l+k+++ d+++ e++ plP+tLVRip+e++ + +aea+e+aaee+		qssaleqkiaeKraeLesLkelrelsddLakqleelaekletlsdgtesVasvlanWdsvlrsislaslsllkyseedeseeeeekeeplPetLVRipveeeees..eaeaeeeaaeee	1		899*********************************************************************9999.56666666669***************9965666666666665		236900415	FPSE_00784	hypothetical protein	24
results	FOYG_16383	FOYG_16383	EWY80384	PF08654.10	1	15533108628945 909455	1.9	hypothetical protein	5.1e-34	http://ensemblgenomes.org/id/FOYG_16383	3	Eukaryota	1	1	13	1	1	Ascomycota	-95.6201	129.8	237819459	Fusarium sp. FOSC 3-a	909455	http://www.uniprot.org/taxonomy/	0.564103	66	143	120	119	0.905983	106	QSPALLARIEEKKAELENLKELRELSAAVATQMEALEQKLSTLSDGTEAIAAVVGNWHNVLRAISMASSKLAKTAA-DPTNASEDSTGPLPQTLVRIPTEHAPALqaQAEAAEAAAEEE				3	Query	119	qs+al ++i+eK+aeLe+Lkelrels+++a+q+e+l++kl+tlsdgte++a v+ nW++vlr+is+as++l+k+++ d ++ e++ plP+tLVRip+e++ + +aea+e+aaeee		qssaleqkiaeKraeLesLkelrelsddLakqleelaekletlsdgtesVasvlanWdsvlrsislaslsllkyseedeseeeeekeeplPetLVRipveeeees..eaeaeeeaaeee	1		899*********************************************************************9999.7777777777****************9966666667776665		237819459	FOYG_16383	hypothetical protein	24
results	CEI65360	CEI65360	CEI65360	PF08654.10	1	15533108628945 56646	2.8		4.5e-32	http://ensemblgenomes.org/id/CEI65360	3	Eukaryota	1	1	13	1	1	Ascomycota	-91.1399	123.6	237722021	Fusarium venenatum	56646	http://www.uniprot.org/taxonomy/	0.538462	63	143	120	119	0.905983	106	QSPALLARIEEKKAELENLKELQELSAAVATQMEALEQRLLTLSDGTEAIAAVVGNWHNVLRAINMASSKLAKTAA-DQTQAPEQATGPLPQTLVRIPTEHAPALqaQAEAAEAAAEEE				3	Query	119	qs+al ++i+eK+aeLe+Lkel+els+++a+q+e+l+++l tlsdgte++a v+ nW++vlr+i++as++l+k+++ d+++ e++ plP+tLVRip+e++ + +aea+e+aaeee		qssaleqkiaeKraeLesLkelrelsddLakqleelaekletlsdgtesVasvlanWdsvlrsislaslsllkyseedeseeeeekeeplPetLVRipveeeees..eaeaeeeaaeee	1		899*********************************************************************9999.6777777777****************9966666667776665		237722021	CEI65360		24
results	GGTG_06793	GGTG_06793	EJT76879	PF08654.10	1	15533108628945 644352	0.1	hypothetical protein	1.1e-32	http://ensemblgenomes.org/id/GGTG_06793	3	Eukaryota	1	1	13	1	1	Ascomycota	-92.5795	125.6	238908038	Gaeumannomyces graminis var. tritici (strain R3-111a-1)	644352	http://www.uniprot.org/taxonomy/	0.5	58	142	120	117	0.905172	105	QSPALVARVNEKKAELENLRELRDLSAAVATQMEALEQRLGTLSDGTEAIALVLANWHNVLQAINMASAKLPKPKSE-DEGWSETAETALPQTLVRIPTEHAPTIQAQTGEQPEEEE				3	Query	119	qs+al ++++eK+aeLe+L+elr+ls+++a+q+e+l+++l tlsdgte++a vlanW++vl++i++as++l k+++e ++ e++e++lP+tLVRip+e++ + +a++ e+ +eee		qssaleqkiaeKraeLesLkelrelsddLakqleelaekletlsdgtesVasvlanWdsvlrsislaslsllkyseedeseeeeekeeplPetLVRipveeeeeseaeaeeeaaeee	1		899***********************************************************************994.555566677*****************9999988888875		238908038	GGTG_06793	hypothetical protein	26
results	GALMADRAFT_249358	GALMADRAFT_249358	KDR75322	PF08654.10	1	15533108628945 685588	0.4	hypothetical protein	1.4e-09	http://ensemblgenomes.org/id/GALMADRAFT_249358	3	Eukaryota	1	1	13	1	1	Basidiomycota	-39.3441	51	242003540	Galerina marginata (strain CBS 339.88)	685588	http://www.uniprot.org/taxonomy/	0.283019	30	129	120	110	0.716981	76	SAAALSKLLEKKKEYNAVSALERASSLYLERIEALGEDCDTMANAGEVHGQVLAQWPKMFQILSQFLSSRESFEA-ELEDQS---AlQPMPEgqRLVRIPVDELQQMNEE				4	Query	110	s a +k+ eK++e++++ +l+ +s+ +++e+l e+ +t+++ +e +vla W++ ++++s++ +s + ++ + +++ +p+Pe LVRipv+e ++ ++e		ssaleqkiaeKraeLesLkelrelsddLakqleelaekletlsdgtesVasvlanWdsvlrsislaslsllkyseedeseeeeeke.eplPe..tLVRipveeeeeseae	1		6678899**********************************************************9888774433.222222...2466665338********9987543		242003540	GALMADRAFT_249358	hypothetical protein	22
results	GSI_03762	GSI_03762	PIL34053	PF08654.10	0	15533108628945 1077348	0.1	hypothetical protein	3e-10	http://ensemblgenomes.org/id/GSI_03762	3	Eukaryota	1	1	13	1	1	Basidiomycota	-40.8859	53.1	241709739	Ganoderma sinense ZZ0214-1	1077348	http://www.uniprot.org/taxonomy/	0.295918	29	115	120	105	0.755102	74	ASTAAAAKLLEKKKEFEAVAALERASAQFLKRIEELGDDFDIMADAGTVHGQVLEQWPNMFRILSLFLSQREQLAED-------EDASSSGERLVRVPLEELRQA				3	Query	107	+s+a ++k+ eK++e+e++ +l+ +s++ k++eel ++++ ++d ++ +vl+ W++ +r++sl+ ++ ++ +e+ e+ e LVR+p+ee +++		qssaleqkiaeKraeLesLkelrelsddLakqleelaekletlsdgtesVasvlanWdsvlrsislaslsllkyseedeseeeeekeeplPetLVRipveeeees	1		68999*****************************************************************9999994.......333456789*****9987765		241709739	GSI_03762	hypothetical protein	14
results	LW93_11463	LW93_11463	KLO86681	PF08654.10	1	15533108628945 5127	1.9	uncharacterized protein	2.8e-33	http://ensemblgenomes.org/id/LW93_11463	3	Eukaryota	1	1	13	1	1	Ascomycota	-93.9103	127.4	237566676	Gibberella fujikuroi	5127	http://www.uniprot.org/taxonomy/	0.555556	65	143	120	119	0.905983	106	QSPALLARIEEKKAELENLKELRELSAAVATQMETLEQKLSTLSDGTEAIAAVVGNWHNVLRAINMASSKLAKTAA-DPTNISEDSTGPLPQTLVRIPTEHAPALqaQAEAAEAAAEEE				3	Query	119	qs+al ++i+eK+aeLe+Lkelrels+++a+q+e+l++kl+tlsdgte++a v+ nW++vlr+i++as++l+k+++ d ++ e++ plP+tLVRip+e++ + +aea+e+aaeee		qssaleqkiaeKraeLesLkelrelsddLakqleelaekletlsdgtesVasvlanWdsvlrsislaslsllkyseedeseeeeekeeplPetLVRipveeeees..eaeaeeeaaeee	7		899*********************************************************************9999.7777777788****************9966666667776665		237566676	LW93_11463	uncharacterized protein	24
results	LW93_11463	LW93_11463	KLO86681	PF08654.10	1	15533108628945 5127	1.9	uncharacterized protein	2.8e-33	http://ensemblgenomes.org/id/LW93_11463	3	Eukaryota	1	1	13	1	1	Ascomycota	-93.9103	127.4	237566676	Gibberella fujikuroi	5127	http://www.uniprot.org/taxonomy/
results	LW93_11463	LW93_11463	KLO86681	PF08654.10	1	15533108628945 5127	1.9	uncharacterized protein	2.8e-33	http://ensemblgenomes.org/id/LW93_11463	3	Eukaryota	1	1	13	1	1	Ascomycota	-93.9103	127.4	237566676	Gibberella fujikuroi	5127	http://www.uniprot.org/taxonomy/
results	LW93_11463	LW93_11463	KLO86681	PF08654.10	1	15533108628945 5127	1.9	uncharacterized protein	2.8e-33	http://ensemblgenomes.org/id/LW93_11463	3	Eukaryota	1	1	13	1	1	Ascomycota	-93.9103	127.4	237566676	Gibberella fujikuroi	5127	http://www.uniprot.org/taxonomy/
results	LW93_11463	LW93_11463	KLO86681	PF08654.10	1	15533108628945 5127	1.9	uncharacterized protein	2.8e-33	http://ensemblgenomes.org/id/LW93_11463	3	Eukaryota	1	1	13	1	1	Ascomycota	-93.9103	127.4	237566676	Gibberella fujikuroi	5127	http://www.uniprot.org/taxonomy/
results	LW93_11463	LW93_11463	KLO86681	PF08654.10	1	15533108628945 5127	1.9	uncharacterized protein	2.8e-33	http://ensemblgenomes.org/id/LW93_11463	3	Eukaryota	1	1	13	1	1	Ascomycota	-93.9103	127.4	237566676	Gibberella fujikuroi	5127	http://www.uniprot.org/taxonomy/
results	LW93_11463	LW93_11463	KLO86681	PF08654.10	1	15533108628945 5127	1.9	uncharacterized protein	2.8e-33	http://ensemblgenomes.org/id/LW93_11463	3	Eukaryota	1	1	13	1	1	Ascomycota	-93.9103	127.4	237566676	Gibberella fujikuroi	5127	http://www.uniprot.org/taxonomy/
results	FVEG_09630	FVEG_09630	FVEG_09630T0	PF08654.10	1	15533108628945 334819	2	hypothetical protein [Source:BROAD_G_moniliformis;Acc:FVEG_09630]	1e-33	http://ensemblgenomes.org/id/FVEG_09630	3	Eukaryota	1	1	13	1	1	Ascomycota	-94.9147	128.8	237419162	Gibberella moniliformis (strain M3125 / FGSC 7600)	334819	http://www.uniprot.org/taxonomy/	0.555556	65	143	120	119	0.905983	106	QSPALLARIEEKKAELENLKELRELSAAVATQMEALEQKLSTLSDGTEAIAAVVGNWHNVLRAINMASSKLAKTAA-DPTNASEDSTGPLPQTLVRIPTEHAPALqaQAEAAEAAAEEE				3	Query	119	qs+al ++i+eK+aeLe+Lkelrels+++a+q+e+l++kl+tlsdgte++a v+ nW++vlr+i++as++l+k+++ d ++ e++ plP+tLVRip+e++ + +aea+e+aaeee		qssaleqkiaeKraeLesLkelrelsddLakqleelaekletlsdgtesVasvlanWdsvlrsislaslsllkyseedeseeeeekeeplPetLVRipveeeees..eaeaeeeaaeee	1		899*********************************************************************9999.7777777777****************9966666667776665		237419162	FVEG_09630	hypothetical protein [Source:BROAD_G_moniliformis;Acc:FVEG_09630]	24
results	FNYG_07467	FNYG_07467	PNP79029	PF08654.10	1	15533108628945 42673	2	hypothetical protein	1e-33	http://ensemblgenomes.org/id/FNYG_07467	3	Eukaryota	1	1	13	1	1	Ascomycota	-94.9279	128.9	237501005	Gibberella nygamai	42673	http://www.uniprot.org/taxonomy/	0.555556	65	143	120	119	0.905983	106	QSPALLARIEEKKAELENLKELRELSAAVATQMEALEQKLSTLSDGTEAIAAVVGNWHNVLRAINMASSKLAKTAA-DPTNASEDSTGPLPQTLVRIPTEHAPALqaQAEAAEAAAEEE				3	Query	119	qs+al ++i+eK+aeLe+Lkelrels+++a+q+e+l++kl+tlsdgte++a v+ nW++vlr+i++as++l+k+++ d ++ e++ plP+tLVRip+e++ + +aea+e+aaeee		qssaleqkiaeKraeLesLkelrelsddLakqleelaekletlsdgtesVasvlanWdsvlrsislaslsllkyseedeseeeeekeeplPetLVRipveeeees..eaeaeeeaaeee	1		899*********************************************************************9999.7777777777****************9966666667776665		237501005	FNYG_07467	hypothetical protein	24
results	FG05_01550	FG05_01550	EYB22616	PF08654.10	1	15533108628945 5518	3.7	hypothetical protein	3.8e-33	http://ensemblgenomes.org/id/FG05_01550	3	Eukaryota	1	1	13	1	1	Ascomycota	-93.6121	127	237701628	Gibberella zeae	5518	http://www.uniprot.org/taxonomy/	0.547009	64	143	120	119	0.91453	107	QSPALIARIEEKKAELENLKELRELSAAVATQMEALEQKLSTLSDGTEAIAAVVGNWHNVLRAINMASSKLAKTAA-DQTQAPEQSTGPLPQTLVRIPTEHAPALqaQAEAAEAAAEEQ				3	Query	119	qs+al ++i+eK+aeLe+Lkelrels+++a+q+e+l++kl+tlsdgte++a v+ nW++vlr+i++as++l+k+++ d+++ e++ plP+tLVRip+e++ + +aea+e+aaee+		qssaleqkiaeKraeLesLkelrelsddLakqleelaekletlsdgtesVasvlanWdsvlrsislaslsllkyseedeseeeeekeeplPetLVRipveeeees..eaeaeeeaaeee	2		899*********************************************************************9999.66666666679***************9965666666666665		237701628	FG05_01550	hypothetical protein	24
results	FG05_01550	FG05_01550	EYB22616	PF08654.10	1	15533108628945 5518	3.7	hypothetical protein	3.8e-33	http://ensemblgenomes.org/id/FG05_01550	3	Eukaryota	1	1	13	1	1	Ascomycota	-93.6121	127	237701628	Gibberella zeae	5518	http://www.uniprot.org/taxonomy/
results	FGSG_01550	FGSG_01550	ESU06876	PF08654.10	1	15533108628945 229533	3.7	hypothetical protein	3.8e-33	http://ensemblgenomes.org/id/FGSG_01550	3	Eukaryota	1	1	13	1	1	Ascomycota	-93.6121	127	237353652	Gibberella zeae (strain PH-1 / ATCC MYA-4620 / FGSC 9075 / NRRL 31084)	229533	http://www.uniprot.org/taxonomy/	0.547009	64	143	120	119	0.91453	107	QSPALIARIEEKKAELENLKELRELSAAVATQMEALEQKLSTLSDGTEAIAAVVGNWHNVLRAINMASSKLAKTAA-DQTQAPEQSTGPLPQTLVRIPTEHAPALqaQAEAAEAAAEEQ				3	Query	119	qs+al ++i+eK+aeLe+Lkelrels+++a+q+e+l++kl+tlsdgte++a v+ nW++vlr+i++as++l+k+++ d+++ e++ plP+tLVRip+e++ + +aea+e+aaee+		qssaleqkiaeKraeLesLkelrelsddLakqleelaekletlsdgtesVasvlanWdsvlrsislaslsllkyseedeseeeeekeeplPetLVRipveeeees..eaeaeeeaaeee	1		899*********************************************************************9999.66666666679***************9965666666666665		237353652	FGSG_01550	hypothetical protein	24
results	GLAREA_00622	GLAREA_00622	EPE29462	PF08654.10	1	15533108628945 1116229	0.6	hypothetical protein	2.6e-31	http://ensemblgenomes.org/id/GLAREA_00622	3	Eukaryota	1	1	13	1	1	Ascomycota	-89.3725	121.1	235878233	Glarea lozoyensis (strain ATCC 20868 / MF5171)	1116229	http://www.uniprot.org/taxonomy/	0.490741	53	138	120	110	0.861111	93	PVLLARINEKKAELENLKQLRDLSAGLAGQMQMLEEKLGTLSDGTEAVATVLGNWHNVLQAISMASMKIPKPKDseDHMPESKAKDEIELPQTLVRIPTEHAPMLKQQTE				5	Query	112	+ l ++i+eK+aeLe+Lk+lr+ls++La q++ l+ekl tlsdgte+Va+vl nW++vl++is+as+++ k+++ + e+++++e lP+tLVRip+e++ ++++e		saleqkiaeKraeLesLkelrelsddLakqleelaekletlsdgtesVasvlanWdsvlrsislaslsllkyse..edeseeeeekeeplPetLVRipveeeeeseaeae	1		56789*****************************************************************998853444455566669*************998653333		235878233	GLAREA_00622	hypothetical protein	25
results	GLOTRDRAFT_127944	GLOTRDRAFT_127944	EPQ57590	PF08654.10	1	15533108628945 670483	0	hypothetical protein	1.9e-07	http://ensemblgenomes.org/id/GLOTRDRAFT_127944	3	Eukaryota	1	1	13	1	1	Basidiomycota	-34.4403	44.1	241364262	Gloeophyllum trabeum (strain ATCC 11539 / FP-39264 / Madison 617)	670483	http://www.uniprot.org/taxonomy/	0.28972	31	122	120	110	0.700935	75	QSSSGNAKLREKKRELEAVAALERASGLVAERIAELCLDGEIMADAGLVHGQVLSQWGDMFDILDLFSVSTREQRR-SGEEDES--HsTAQGVQLVRIPVEDLQATSSDH				3	Query	111	qss+ ++k++eK++eLe++ +l+ +s +a+++ el + e ++d + +vl+ W + ++ l+s s+ ++ +e+e+ + ++ +LVRipve+ +++++++		qssaleqkiaeKraeLesLkelrelsddLakqleelaekletlsdgtesVasvlanWdsvlrsislaslsllkyseedeseeeeeke.eplPetLVRipveeeeeseaea	1		788999*****************************************************************95555.2222222..23566669*******999865443		241364262	GLOTRDRAFT_127944	hypothetical protein	12
results	CMQ_4651	CMQ_4651	EFW98799	PF08654.10	1	15533108628945 655863	5.6	dash complex subunit	3.6e-28	http://ensemblgenomes.org/id/CMQ_4651	3	Eukaryota	1	1	13	1	1	Ascomycota	-82.1572	111	238781281	Grosmannia clavigera (strain kw1407 / UAMH 11150)	655863	http://www.uniprot.org/taxonomy/	0.485981	52	143	120	114	0.925234	99	MSASVSLQTRVNEKKEELENLKQLRDLSAAVASQMEALENKLSTLSDGTEAIAVVMANWNNVLRAINMATTKLPRATE-------SEDTIALPQMLVRIPTEHAPSLQAQAAEA				1	Query	114	Ms+s +l+++++eK++eLe+Lk+lr+ls+++a+q+e+l++kl+tlsdgte++a v+anW++vlr+i++a+++l +++e +e+ +lP+ LVRip+e++ + +a+a+e+		MsqssaleqkiaeKraeLesLkelrelsddLakqleelaekletlsdgtesVasvlanWdsvlrsislaslsllkyseedeseeeeekeeplPetLVRipveeeeeseaeaeee	1		89999*********************************************************************8888.......46678**************9998887775		238781281	CMQ_4651	dash complex subunit	27
results	AWRI3579_g2515	AWRI3579_g2515	OEJ84271	PF08654.10	0	15533108628945 56408	3.8	DASH complex subunit DAD2	2.9e-14	http://ensemblgenomes.org/id/AWRI3579_g2515	3	Eukaryota	1	1	13	1	1	Ascomycota	-50.1505	66.1	239308314	Hanseniaspora osmophila (GCA_001747045)	56408	http://www.uniprot.org/taxonomy/	0.305263	29	125	120	128	0.642105	61	RLIEEKQIELSLVKKLGLQTTEMVTLLNKLVQELEAVNSDVEKVDKIMSNWGFIMKCISASSISLLQYQEqdyekgawtxqiknshnketqqiiP---------AsedqerqtkVPLPEVMVRLGLNB				9	Query	103	i+eK+ eL +k+l + ++++ l++l ++le +++ e V ++++nW +++ is s+sll+y+e +plPe +VR+ +++		qkiaeKraeLesLkelrelsddLakqleelaekletlsdgtesVasvlanWdsvlrsislaslsllkyse........................edeseeeeeke.........eplPetLVRipvee	1		679*****************************************************************************987777766666552.........0333334445*********98776		239308314	AWRI3579_g2515	DASH complex subunit DAD2	3
results	AJ79_01401	AJ79_01401	PGH17017	PF08654.10	1	15533108628945 1447875	0.3	hypothetical protein	2.1e-31	http://ensemblgenomes.org/id/AJ79_01401	3	Eukaryota	1	1	13	1	1	Ascomycota	-89.5952	121.4	232904087	Helicocarpus griseus UAMH5409	1447875	http://www.uniprot.org/taxonomy/	0.486486	54	148	120	117	0.882883	98	QSSPLAARIASKKVELENLRQLRDVSGALASQMETLEEKLSTLKDGTEAVACVMANWGNVLSAISMASTKVAATRERESNPRAEEADnggqkaPPLPSTLVRIPTEQPNTLRRTEED				3	Query	113	qss l+++ia+K+ eLe+L++lr++s +La+q+e+l+ekl+tl+dgte+Va v+anW +vl++is+as++++ + e++++ + ee++ +plP tLVRip+e+ ++ ++ +e+		qssaleqkiaeKraeLesLkelrelsddLakqleelaekletlsdgtesVasvlanWdsvlrsislaslsllkyseedeseeeeeke......eplPetLVRipveeeeeseaeaee	1		7999********************************************************************888844443333333467777**************9997544444		232904087	AJ79_01401	hypothetical protein	28
results	DM01DRAFT_77009	DM01DRAFT_77009	ORX43341	PF08654.10	0	15533108628945 101127	0.3	hypothetical protein	1.8e-13	http://ensemblgenomes.org/id/DM01DRAFT_77009	3	Eukaryota	1	1	13	1	1	Mucoromycota	-48.327	63.5	231071425	Hesseltinella vesiculosa	101127	http://www.uniprot.org/taxonomy/	0.385714	27	146	120	71	0.814286	57	MA-SAAKLAMIYEKQQELEELQKMKELSEHLVQHFENLTQSVESLAMGCKGVAQSLGNWDYVFRTMGSINT				1	Query	71	M+ s a + i+eK++eLe+L++++els++L++ +e+l +++e+l+ g ++Va+ l nWd+v+r++ ++		MsqssaleqkiaeKraeLesLkelrelsddLakqleelaekletlsdgtesVasvlanWdsvlrsislasl	1		43.7888999******************************************************9866655		231071425	DM01DRAFT_77009	hypothetical protein	12
results	HIM_03426	HIM_03426	KJZ77105	PF08654.10	1	15533108628945 1043627	0.4	hypothetical protein	1.8e-31	http://ensemblgenomes.org/id/HIM_03426	3	Eukaryota	1	1	13	1	1	Ascomycota	-89.7486	121.6	238195930	Hirsutella minnesotensis 3608	1043627	http://www.uniprot.org/taxonomy/	0.5	55	146	120	111	0.872727	96	QSPALLARIEEKKAELQNLKELRDLSAAVAGQMEALERKLVTLSDGTEAIAAVMSNWHNVLRAINMASAKLATPSG-DVNQDDDSGSGQLPQTLVRIPTEHAPTLQAQAEA				3	Query	113	qs+al ++i+eK+aeL++Lkelr+ls+++a q+e+l+ kl tlsdgte++a v++nW++vlr+i++as++l+ +s d ++++++ +lP+tLVRip+e++ + +a+ae		qssaleqkiaeKraeLesLkelrelsddLakqleelaekletlsdgtesVasvlanWdsvlrsislaslsllkyseedeseeeeekeeplPetLVRipveeeeeseaeaee	1		899*********************************************************************9999.67777777779**************998665544		238195930	HIM_03426	hypothetical protein	23
results	BTJ68_05185	BTJ68_05185	OTA35003	PF08654.10	1	15533108628945 1157616	1.2	hypothetical protein	2.5e-34	http://ensemblgenomes.org/id/BTJ68_05185	3	Eukaryota	1	1	13	1	1	Ascomycota	-96.3523	130.9	231692360	Hortaea werneckii EXF-2000	1157616	http://www.uniprot.org/taxonomy/	0.5	56	154	120	113	0.910714	102	QSSALQARINEKKVELENLRQLRDLSGGLAGQMQQLEEKLSTLSSGTEAVAAVMGNWNNVLRAVYMASAKIPKPAEDDQTTSAATAEeEQLPQTLVRIPVHQAEQAQREQEAA				3	Query	114	qssal+++i+eK+ eLe+L++lr+ls +La q+++l+ekl+tls+gte+Va v+ nW++vlr++ +as+++ k++e+d++ + +++e e+lP+tLVRipv+++e++++e+e +		qssaleqkiaeKraeLesLkelrelsddLakqleelaekletlsdgtesVasvlanWdsvlrsislaslsllkyseedeseeeeeke.eplPetLVRipveeeeeseaeaeee	1		89**************************************************************************888887777666****************975444433		231692360	BTJ68_05185	hypothetical protein	30
results	BTJ68_15459	BTJ68_15459	OTA17400	PF08654.10	1	15533108628945 1157616	1	hypothetical protein	5.7e-34	http://ensemblgenomes.org/id/BTJ68_15459	3	Eukaryota	1	1	13	1	1	Ascomycota	-95.5075	129.7	231682667	Hortaea werneckii EXF-2000	1157616	http://www.uniprot.org/taxonomy/	0.5	56	154	120	113	0.910714	102	QSSALQARINEKKVELENLRQLRDLSGGLAGQMQQLEEKLSTLSSGTEAVAAVMGNWNNILRAVYMASAKIPKPAENDEAAAAATAEdEQLPQTLVRIPVHQAEQAQREQEAA				3	Query	114	qssal+++i+eK+ eLe+L++lr+ls +La q+++l+ekl+tls+gte+Va v+ nW+++lr++ +as+++ k++e+de++ +++e e+lP+tLVRipv+++e++++e+e +		qssaleqkiaeKraeLesLkelrelsddLakqleelaekletlsdgtesVasvlanWdsvlrsislaslsllkyseedeseeeeeke.eplPetLVRipveeeeeseaeaeee	1		89**************************************************************************777777776666****************975444433		231682667	BTJ68_15459	hypothetical protein	30
results	L207DRAFT_419160	L207DRAFT_419160	PMD44908	PF08654.10	1	15533108628945 1149755	0.3	hypothetical protein	3.1e-32	http://ensemblgenomes.org/id/L207DRAFT_419160	3	Eukaryota	1	1	13	1	1	Ascomycota	-91.5077	124.1	235856134	Hyaloscypha variabilis F	1149755	http://www.uniprot.org/taxonomy/	0.552381	58	146	120	110	0.885714	93	QSPILLARINEKKAELENLKQLRDLSAGLAGQMQMLEEKLATLSDGTEAVATVLGNWHNVLRTISMASMKIPKPKEeedstTANVEKKAESELPLPQTLVRIPTEHAPML				3	Query	107	qs+ l ++i+eK+aeLe+Lk+lr+ls++La q++ l+ekl+tlsdgte+Va+vl nW++vlr+is+as+++ k++e + + e+++e+e plP+tLVRip+e++		qssaleqkiaeKraeLesLkelrelsddLakqleelaekletlsdgtesVasvlanWdsvlrsislaslsllkyse.....edeseeeeekeeplPetLVRipveeeees	1		6778999*******************************************************************997554333334444444************998765		235856134	L207DRAFT_419160	hypothetical protein	26
results	HYPSUDRAFT_130784	HYPSUDRAFT_130784	KJA27717	PF08654.10	0	15533108628945 945553	0.3	hypothetical protein	7.4e-08	http://ensemblgenomes.org/id/HYPSUDRAFT_130784	3	Eukaryota	1	1	13	1	1	Basidiomycota	-35.3818	45.4	242016936	Hypholoma sublateritium FD-334 SS-4	945553	http://www.uniprot.org/taxonomy/	0.254717	27	127	120	107	0.679245	72	SATTLAKLLEKKKEYEAVSALERSSSLYLERIEALGDECDIMANAAEVHGQVLAQWPKMFNVLGQFLASREQSEA-ENDLPTPLKTVAEGERLVRIPLEELQQGNAE				4	Query	110	s + +k+ eK++e+e++ +l+ s+ +++e+l ++ + +++ +e +vla W++ ++ + ++ +s +++++ +++ k ++ e LVRip+ee ++ +ae		ssaleqkiaeKraeLesLkelrelsddLakqleelaekletlsdgtesVasvlanWdsvlrsislaslsllkyseedeseeeeekeeplPetLVRipveeeeeseae	1		55677999**********************************************************999996665.67777777779999*********98886544		242016936	HYPSUDRAFT_130784	hypothetical protein	20
results	HYPBUDRAFT_10656	HYPBUDRAFT_10656	ODV67445	PF08654.10	0	15533108628945 984485	1.3	hypothetical protein	2.3e-30	http://ensemblgenomes.org/id/HYPBUDRAFT_10656	3	Eukaryota	1	1	13	1	1	Ascomycota	-87.2175	118.1	240445831	Hyphopichia burtonii NRRL Y-1933	984485	http://www.uniprot.org/taxonomy/	0.466667	49	126	120	110	0.895238	94	TVQQKIEQKRAELEYLQEIHKITDVLTNQLDDLDSKLEVMSDGAESAALVLSNWQNVVKSVSLASLGLMKYTAK-----DYETQTPLPECLVRIKLDKDDPIDNENADRS				6	Query	115	++qki++KraeLe+L+e+ +++d L++ql++l +kle +sdg+es a vl+nW++v++s+slasl+l+ky+++ + e ++plPe+LVRi++++++ ++e+++++		aleqkiaeKraeLesLkelrelsddLakqleelaekletlsdgtesVasvlanWdsvlrsislaslsllkyseedeseeeeekeeplPetLVRipveeeeeseaeaeeea	1		589*********************************************************************93.....445569**************99866665554		240445831	HYPBUDRAFT_10656	hypothetical protein	8
results	TRIATDRAFT_9444	TRIATDRAFT_9444	EHK46476	PF08654.10	1	15533108628945 452589	0.6	hypothetical protein	1.3e-32	http://ensemblgenomes.org/id/TRIATDRAFT_9444	3	Eukaryota	1	1	13	1	1	Ascomycota	-92.3513	125.2	238502157	Hypocrea atroviridis (strain ATCC 20476 / IMI 206040)	452589	http://www.uniprot.org/taxonomy/	0.537037	58	134	120	109	0.907407	98	QSPALLARIEEKKAELENLKELRDLSAAVATQMEALEEKLSTLSDGTEAIAAVVGNWHNVLRAINMASTKLAKTAADAGPEEEASSStGPLPQTLVRIPTEHAPALQAQ				3	Query	110	qs+al ++i+eK+aeLe+Lkelr+ls+++a+q+e+l+ekl+tlsdgte++a v+ nW++vlr+i++as++l+k++++ eee+++ plP+tLVRip+e++ + +a+		qssaleqkiaeKraeLesLkelrelsddLakqleelaekletlsdgtesVasvlanWdsvlrsislaslsllkyseedeseeeeeke.eplPetLVRipveeeeeseae	1		899***********************************************************************996666655555579*************9987655		238502157	TRIATDRAFT_9444	hypothetical protein	24
results	M419DRAFT_59986	M419DRAFT_59986	ETS02184	PF08654.10	1	15533108628945 1344414	0.4	hypothetical protein	6.2e-32	http://ensemblgenomes.org/id/M419DRAFT_59986	3	Eukaryota	1	1	13	1	1	Ascomycota	-90.8203	123.1	238429817	Hypocrea jecorina (strain ATCC 56765 / BCRC 32924 / NRRL 11460 / Rut C-30)	1344414	http://www.uniprot.org/taxonomy/	0.518519	56	131	120	108	0.907407	98	QSPALVARIEEKKAELENLKELRDLSANVATQMEALEQKLSTLSDGTEVIAAVVGNWHNVLRAINMASSKLAKTAAGGATEDASTSIEPLPQTLVRIPTEHAPTLQAQ				3	Query	110	qs+al ++i+eK+aeLe+Lkelr+ls+++a+q+e+l++kl+tlsdgte +a v+ nW++vlr+i++as++l+k+++ ++e+ +++ eplP+tLVRip+e++ + +a+		qssaleqkiaeKraeLesLkelrelsddLakqleelaekletlsdgtesVasvlanWdsvlrsislaslsllkyseedeseeeeekeeplPetLVRipveeeeeseae	1		899*************************************************************************77777777777**************9987655		238429817	M419DRAFT_59986	hypothetical protein	22
results	TRIREDRAFT_33840	TRIREDRAFT_33840	EGR48123	PF08654.10	1	15533108628945 431241	0.4	predicted protein	6.2e-32	http://ensemblgenomes.org/id/TRIREDRAFT_33840	3	Eukaryota	1	1	13	1	1	Ascomycota	-90.8203	123.1	238485900	Hypocrea jecorina (strain QM6a)	431241	http://www.uniprot.org/taxonomy/	0.518519	56	131	120	108	0.907407	98	QSPALVARIEEKKAELENLKELRDLSANVATQMEALEQKLSTLSDGTEVIAAVVGNWHNVLRAINMASSKLAKTAAGGATEDASTSIEPLPQTLVRIPTEHAPTLQAQ				3	Query	110	qs+al ++i+eK+aeLe+Lkelr+ls+++a+q+e+l++kl+tlsdgte +a v+ nW++vlr+i++as++l+k+++ ++e+ +++ eplP+tLVRip+e++ + +a+		qssaleqkiaeKraeLesLkelrelsddLakqleelaekletlsdgtesVasvlanWdsvlrsislaslsllkyseedeseeeeekeeplPetLVRipveeeeeseae	1		899*************************************************************************77777777777**************9987655		238485900	TRIREDRAFT_33840	predicted protein	22
results	TRIVIDRAFT_40089	TRIVIDRAFT_40089	EHK16024	PF08654.10	1	15533108628945 413071	2.6	hypothetical protein	3.9e-31	http://ensemblgenomes.org/id/TRIVIDRAFT_40089	3	Eukaryota	1	1	13	1	1	Ascomycota	-88.9968	120.5	238482072	Hypocrea virens (strain Gv29-8 / FGSC 10586)	413071	http://www.uniprot.org/taxonomy/	0.522124	59	145	120	115	0.876106	99	QSPALVARIEEKKAELENLKELRDLSATVATQMEALEQKLTTLSDGTEVIAAVVGNWHNVLRAINMASSKLAKTAAGPAPEEASTSTAQLPQTLVRIPTEHAPTLqaQAEAVEAA				3	Query	115	qs+al ++i+eK+aeLe+Lkelr+ls+++a+q+e+l++kl tlsdgte +a v+ nW++vlr+i++as++l+k+++ + ee +++ +lP+tLVRip+e++ + +aea e+a		qssaleqkiaeKraeLesLkelrelsddLakqleelaekletlsdgtesVasvlanWdsvlrsislaslsllkyseedeseeeeekeeplPetLVRipveeeees..eaeaeeea	1		899*************************************************************************777777777889**************9984333444444		238482072	TRIVIDRAFT_40089	hypothetical protein	23
results	M426DRAFT_320893	M426DRAFT_320893	OTB04304	PF08654.10	1	15533108628945 1001833	4.8	hypothetical protein	5.5e-33	http://ensemblgenomes.org/id/M426DRAFT_320893	3	Eukaryota	1	1	13	1	1	Ascomycota	-93.2435	126.5	236670712	Hypoxylon sp. CI-4A	1001833	http://www.uniprot.org/taxonomy/	0.491379	57	149	120	116	0.905172	105	QSPALLARVNEKKAELENLKELRDLSAAVANQMEALEQKLSTLSDGTEAIATVLGNWHNVLQAINMASSKLPNPRNTDDAEKAREDTLPLPQTLVRIPTEHAPALQAQTEAMENEQ				3	Query	118	qs+al ++++eK+aeLe+Lkelr+ls+++a+q+e+l++kl+tlsdgte++a+vl nW++vl++i++as++l ++ ++d++e+ +e+ plP+tLVRip+e++ + +a++e ++e+		qssaleqkiaeKraeLesLkelrelsddLakqleelaekletlsdgtesVasvlanWdsvlrsislaslsllkyseedeseeeeekeeplPetLVRipveeeeeseaeaeeeaaee	1		7899************************************************************************99999999999****************9866655554443		236670712	M426DRAFT_320893	hypothetical protein	28
results	M434DRAFT_392685	M434DRAFT_392685	OTA96744	PF08654.10	1	15533108628945 1001938	0.8	hypothetical protein	1.2e-32	http://ensemblgenomes.org/id/M434DRAFT_392685	3	Eukaryota	1	1	13	1	1	Ascomycota	-92.5	125.5	236690200	Hypoxylon sp. CO27-5	1001938	http://www.uniprot.org/taxonomy/	0.486726	55	151	120	114	0.893805	101	QSPALLARVNEKKAELENLKELRDLSAAVANQMEALEQKLATLSDGTEAIATVVGNWHNVLRAINMASAKIPAPRNtDDAAAETQEDAIPLPQTLVRIPTEHAPALQAQTEAAM				3	Query	115	qs+al ++++eK+aeLe+Lkelr+ls+++a+q+e+l++kl+tlsdgte++a+v+ nW++vlr+i++as+++ + + +d+++e +e+ plP+tLVRip+e++ + +a++e +		qssaleqkiaeKraeLesLkelrelsddLakqleelaekletlsdgtesVasvlanWdsvlrsislaslsllkyse.edeseeeeekeeplPetLVRipveeeeeseaeaeeea	1		7899********************************************************************9999556666677777****************9876655544		236690200	M434DRAFT_392685	hypothetical protein	28
results	K449DRAFT_440041	K449DRAFT_440041	OTA53431	PF08654.10	1	15533108628945 1001937	1.1	hypothetical protein	8.9e-33	http://ensemblgenomes.org/id/K449DRAFT_440041	3	Eukaryota	1	1	13	1	1	Ascomycota	-92.7652	125.8	236675294	Hypoxylon sp. EC38	1001937	http://www.uniprot.org/taxonomy/	0.477876	54	151	120	114	0.902655	102	QSPALLARVNEKKAELENLKELRDLSAAVANQMEALEQKLATLSDGTEAIATVVGNWHNVLRAINMASAKIPAPQNtDDAAAKTQEDAIPLPQTLVRIPTEHAPALQAQTEAAM				3	Query	115	qs+al ++++eK+aeLe+Lkelr+ls+++a+q+e+l++kl+tlsdgte++a+v+ nW++vlr+i++as+++ +++ +d++++ +e+ plP+tLVRip+e++ + +a++e +		qssaleqkiaeKraeLesLkelrelsddLakqleelaekletlsdgtesVasvlanWdsvlrsislaslsllkyse.edeseeeeekeeplPetLVRipveeeeeseaeaeeea	1		7899********************************************************************9999666677777777****************9876655544		236675294	K449DRAFT_440041	hypothetical protein	28
results	Hypma_01916	Hypma_01916	KYQ44054	PF08654.10	0	15533108628945 39966	0	hypothetical protein	1.3e-06	http://ensemblgenomes.org/id/Hypma_01916	3	Eukaryota	1	1	13	1	1	Basidiomycota	-32.5268	41.4	242367987	Hypsizygus marmoreus	39966	http://www.uniprot.org/taxonomy/	0.265306	26	127	120	100	0.693878	68	AAAAKLLEKKKEFDAVSALERTSALFLERIEGLGEDCDIMADAGQAHGQVLEQWPKMFQILSLFLASREPSQE-DTITGESPA-ILDGQRLVRIPIDELQ				6	Query	105	a ++k+ eK++e++++ +l+ s+ +++e l e+ + ++d +++ +vl+ W++ ++++sl+ +s + ++e d+ e+ + + LVRip++e +		aleqkiaeKraeLesLkelrelsddLakqleelaekletlsdgtesVasvlanWdsvlrsislaslsllkyseedeseeeeekeeplPetLVRipveeee	1		568999*********************************************************9999985555.444433332.334579*****99865		242367987	Hypma_01916	hypothetical protein	24
results	JAAARDRAFT_132104	JAAARDRAFT_132104	KDQ56632	PF08654.10	1	15533108628945 933084	0	hypothetical protein	1.3e-06	http://ensemblgenomes.org/id/JAAARDRAFT_132104	3	Eukaryota	1	1	13	1	1	Basidiomycota	-32.5545	41.4	242578456	Jaapia argillacea MUCL 33604	933084	http://www.uniprot.org/taxonomy/	0.271845	28	121	120	105	0.660194	68	SSSAAATKLQEKQKEYEAVVALERASSNFARRMEEMCVDCEVMGDAGIVHGQVLAQWPDMLEILALFQETEDADLSSD--EPPATHGVVPGQKLVRIPIDGLQTA				3	Query	107	+ssa ++k++eK++e+e++ +l+ +s++ a ++ee+ + e + d + +vla W+ l+++ l++ ++d e +++ + + LVRip++ +++		qssaleqkiaeKraeLesLkelrelsddLakqleelaekletlsdgtesVasvlanWdsvlrsislaslsllkyseedeseeeeekeeplPetLVRipveeeees	1		578999*********************************************************998876655333322..2222232555589******987764		242578456	JAAARDRAFT_132104	hypothetical protein	13
results	BDZ90DRAFT_230293	BDZ90DRAFT_230293	PWN29418	PF08654.10	1	15533108628945 1569628	0.1	hypothetical protein	8e-09	http://ensemblgenomes.org/id/BDZ90DRAFT_230293	3	Eukaryota	1	1	13	1	1	Basidiomycota	-37.6116	48.5	243014483	Jaminaea rosea	1569628	http://www.uniprot.org/taxonomy/	0.362319	25	101	120	75	0.811594	56	ATGAAQVMASWQTVFRGIQVAQASVADRTRptegADPDEEEE--RlaTLVPDTLVRIPVDQSYASGQQAGQQQQE				49	Query	117	+++ a+v+a+W++v+r i++a++s++ + +d +eeee + +P+tLVRipv+++ +s ++a ++++e		tesVasvlanWdsvlrsislaslsllkyse....edeseeeeeke..eplPetLVRipveeeeeseaeaeeeaae	1		56679*********************7777654444444444..25599*************9994444444433		243014483	BDZ90DRAFT_230293	hypothetical protein	24
results	PSEUBRA_SCAF3g04076	PSEUBRA_SCAF3g04076	EST06552	PF08654.10	1	15533108628945 1365824	0	DASH complex subunit Dad2	1.1e-25	http://ensemblgenomes.org/id/PSEUBRA_SCAF3g04076	3	Eukaryota	1	1	13	1	1	Basidiomycota	-76.48	103	243153879	Kalmanozyma brasiliensis (strain GHG001)	1365824	http://www.uniprot.org/taxonomy/	0.362832	41	176	120	132	0.867257	98	SSSANQARLVSKQAELEGLRALKDQSARMVKELERLAEKVDIMADGGDSIASVMGSWQGVFRAIQIARASTVFMNPgapesssaDTSAEQEEEDDlytygpattskPALIDTMVRIPLDLDGAIARSKDDSA				3	Query	115	+ssa ++++ +K+aeLe L++l++ s++++k+le+laek++ ++dg++s+asv+ +W+ v+r+i++a++s++ + ++++e+eee++ ++l +t+VRip++ + + ++++++a		qssaleqkiaeKraeLesLkelrelsddLakqleelaekletlsdgtesVasvlanWdsvlrsislaslsllkyse........edeseeeeeke...........eplPetLVRipveeeeeseaeaeeea	1		68999****************************************************************999333367888884444444444449*********99*************999855555544		243153879	PSEUBRA_SCAF3g04076	DASH complex subunit Dad2	35
results	KAFR_0D02090	KAFR_0D02090	CCF57856	PF08654.10	1	15533108628945 1071382	3	hypothetical protein	2.2e-23	http://ensemblgenomes.org/id/KAFR_0D02090	3	Eukaryota	1	1	13	1	1	Ascomycota	-71.1466	95.5	240194959	Kazachstania africana (strain ATCC 22294 / BCRC 22015 / CBS 2517 / CECT 1963 / NBRC 1671 / NRRL Y-8276)	1071382	http://www.uniprot.org/taxonomy/	0.42	42	134	120	129	0.85	85	DLREQLLSKERELAALKKIAALTDTMKLQLNELSDEVKQIEGNAQRVNDVMSIWNSVTRSISEASLGLLRYVEkdyevgiwdddnvdgdisktnssndeamdKSSEEIRQQKEIPLPETLVRVPINEEK				6	Query	105	l +++ +K++eL++Lk++ +l+d+++ ql+el++++++++ +++ V +v++ W+sv rsis asl+ll+y e + ++e +++ke plPetLVR+p++ee+		aleqkiaeKraeLesLkelrelsddLakqleelaekletlsdgtesVasvlanWdsvlrsislaslsllkyse.............................edeseeeeekeeplPetLVRipveeee	1		67899*************************************************************************************999998777753222333344449***********9987		240194959	KAFR_0D02090	hypothetical protein	3
results	KNAG_0M01870	KNAG_0M01870	CCK73040	PF08654.10	0	15533108628945 1071383	1.3	hypothetical protein	8e-23	http://ensemblgenomes.org/id/KNAG_0M01870	3	Eukaryota	1	1	13	1	1	Ascomycota	-69.8408	93.7	240202281	Kazachstania naganishii (strain ATCC MYA-139 / BCRC 22969 / CBS 8797 / CCRC 22969 / KCTC 17520 / NBRC 10181 / NCYC 3082)	1071383	http://www.uniprot.org/taxonomy/	0.408163	40	112	120	107	0.857143	84	TVEEQMSAKREELETLKKITELTNTMKSQLDELSDQVGEIEASGESIANVVKLWDSVTQSISAAGLGLLRYGEkdykvgqwsEDAEKKKEADTMPFPEGLVRVNKAD				6	Query	103	+e+++++Kr+eLe Lk+++el++++++ql+el++++ +++ +es+a+v++ Wdsv +sis a l+ll+y e ed+++++e + +p+Pe LVR++ ++		aleqkiaeKraeLesLkelrelsddLakqleelaekletlsdgtesVasvlanWdsvlrsislaslsllkyse.........edeseeeeekeeplPetLVRipvee	1		5789***************************************************************************99555555555555**********9765		240202281	KNAG_0M01870	hypothetical protein	3
results	KLDO_g211	KLDO_g211	CDO91880	PF08654.10	1	15533108628945 1427455	9.8		1.3e-25	http://ensemblgenomes.org/id/KLDO_g211	3	Eukaryota	1	1	13	1	1	Ascomycota	-76.306	102.8	239473067	Kluyveromyces dobzhanskii CBS 2104	1427455	http://www.uniprot.org/taxonomy/	0.469388	46	139	120	135	0.908163	89	YENEIESKRRELNYLKHVSALTKRLKLQLDELSVQVAQMNSNAMNVKDVMANWDSVLRSISQASISLLQYTEndyetgkwtnksvdrsneyqdtqqksgsdspesdlldADERKKQRDQVPPLPETLVRVKVAED				7	Query	104	e++i++Kr+eL++Lk++ +l+++L+ ql+el+ +++++++++ V +v+anWdsvlrsis+as+sll+y+e +de ++++++ +plPetLVR++v+e+		leqkiaeKraeLesLkelrelsddLakqleelaekletlsdgtesVasvlanWdsvlrsislaslsllkyse.....................................edeseeeeekeeplPetLVRipveee	1		6899**************************************************************************************************999999767777777777************987		239473067	KLDO_g211		3
results	KLLA0_A07887g	KLLA0_A07887g	CAH02939	PF08654.10	1	15533108628945 28985	11.9	KLLA0A07887p	2e-26	http://ensemblgenomes.org/id/KLLA0_A07887g	3	Eukaryota	1	1	13	1	1	Ascomycota	-78.1215	105.3	239483723	Kluyveromyces lactis str. NRRL Y-1140 (GCA_000002515)	28985	http://www.uniprot.org/taxonomy/	0.464646	46	132	120	130	0.949495	94	AFETEIETKRRELNYLKHVSALTQKLKAQLDELSVQVAQMNSNAVTVKDVMANWDSVLRSISQASISLLQYTEndyetgkwaskeehrnqqgaedesaasessEDNQQRQQD-QlPPLPETLVRVKVADD				6	Query	104	a+e++i++Kr+eL++Lk++ +l+++L++ql+el+ +++++++++ +V +v+anWdsvlrsis+as+sll+y+e ed+++++++ + +plPetLVR++v+++		aleqkiaeKraeLesLkelrelsddLakqleelaekletlsdgtesVasvlanWdsvlrsislaslsllkyse..............................edeseeeeeke.eplPetLVRipveee	1		57899*****************************************************************************************999997664444444444.26************987		239483723	KLLA0_A07887g	KLLA0A07887p	2
results	KLMA_10416	KLMA_10416	BAO38038	PF08654.10	1	15533108628945 1003335	2.7	DASH complex subunit DAD2	1e-27	http://ensemblgenomes.org/id/KLMA_10416	3	Eukaryota	1	1	13	1	1	Ascomycota	-81.1215	109.5	239466853	Kluyveromyces marxianus (strain DMKU3-1042 / BCC 29191 / NBRC 104275)	1003335	http://www.uniprot.org/taxonomy/	0.44	44	122	120	129	0.85	85	ALEDEMESKRRELNYLKHVSALTERLKSQLDELSVQVSQMNKNADIVKDVMANWDSVLRSISQASISLLQYTEndyetgkwankekesG---------DstdiaaetdgvqqgTPLPETLVRVKVTDDA				6	Query	105	ale+++++Kr+eL++Lk++ +l+++L++ql+el+ ++++++++++ V +v+anWdsvlrsis+as+sll+y+e + +plPetLVR++v+++		aleqkiaeKraeLesLkelrelsddLakqleelaekletlsdgtesVasvlanWdsvlrsislaslsllkyse...............edeseeeeeke..............eplPetLVRipveeee	1		58999********************************************************************9998887654433331.........034566677788999************9986		239466853	KLMA_10416	DASH complex subunit DAD2	2
results	KMAR_10401	KMAR_10401	BAP69609	PF08654.10	1	15533108628945 4911	2.7	DASH complex subunit DAD2	1e-27	http://ensemblgenomes.org/id/KMAR_10401	3	Eukaryota	1	1	13	1	1	Ascomycota	-81.1215	109.5	239487360	Kluyveromyces marxianus str. NBRC 1777 (GCA_001417835)	4911	http://www.uniprot.org/taxonomy/	0.44	44	122	120	129	0.85	85	ALEDEMESKRRELNYLKHVSALTERLKSQLDELSVQVSQMNKNADIVKDVMANWDSVLRSISQASISLLQYTEndyetgkwankekesG---------DstdiaaetdgvqqgTPLPETLVRVKVTDDA				6	Query	105	ale+++++Kr+eL++Lk++ +l+++L++ql+el+ ++++++++++ V +v+anWdsvlrsis+as+sll+y+e + +plPetLVR++v+++		aleqkiaeKraeLesLkelrelsddLakqleelaekletlsdgtesVasvlanWdsvlrsislaslsllkyse...............edeseeeeeke..............eplPetLVRipveeee	1		58999********************************************************************9998887654433331.........034566677788999************9986		239487360	KMAR_10401	DASH complex subunit DAD2	2
results	BD324DRAFT_651073	BD324DRAFT_651073	ORX36583	PF08654.10	0	15533108628945 4999	0	hypothetical protein	1.8e-14	http://ensemblgenomes.org/id/BD324DRAFT_651073	3	Eukaryota	1	1	13	1	1	Basidiomycota	-50.6117	66.7	241039807	Kockovaella imperatae	4999	http://www.uniprot.org/taxonomy/	0.362637	33	109	120	99	0.78022	71	HQLLLQKQREHLGLLQLRDASKDLLERVEKLAEMNHIMADGGEAIGQVMKNWPHVFGILNLFDKPPGETRA-------DEEAEPIP-TLVRIPYTSTEE				8	Query	106	+q + +K++e L +lr++s+dL +++e+lae+ + ++dg+e++ +v++nW++v+ +++l+ ++ + +e+ ep+P tLVRip++ ee		eqkiaeKraeLesLkelrelsddLakqleelaekletlsdgtesVasvlanWdsvlrsislaslsllkyseedeseeeeekeeplPetLVRipveeeee	1		567889********************************************************998884333.......34458***.******998876		241039807	BD324DRAFT_651073	hypothetical protein	15
results	ATY40_BA7503509	ATY40_BA7503509	ANZ76577	PF08654.10	0	15533108628945 4922	1.2	BA75_03509T0	2.5e-25	http://ensemblgenomes.org/id/ATY40_BA7503509	3	Eukaryota	1	1	13	1	1	Ascomycota	-75.6089	101.8	239098832	Komagataella pastoris	4922	http://www.uniprot.org/taxonomy/	0.49	49	123	120	103	0.9	90	LETRIQQKQQELESYKQIKELTSALAVSLSKLEEKLATLTDGTEAVSVVLSNWNHIVKASSLASMGLFKFSEQ--DYEN-IDNPPLPETLVRFRLNEETTSSD				7	Query	109	le++i++K++eLes k+++el+++La l +l+ekl+tl+dgte+V+ vl+nW++++++ slas++l+k se+ + e+ +++plPetLVR +++ee++s++		leqkiaeKraeLesLkelrelsddLakqleelaekletlsdgtesVasvlanWdsvlrsislaslsllkyseedeseeeeekeeplPetLVRipveeeeesea	1		689*******************************************************************994..3333.444**************998743		239098832	ATY40_BA7503509	BA75_03509T0	8
results	PP7435_CHR3-0176	PP7435_CHR3-0176	CCA39148	PF08654.10	0	15533108628945 981350	1	DASH complex subunit	5.5e-25	http://ensemblgenomes.org/id/PP7435_CHR3-0176	3	Eukaryota	1	1	13	1	1	Ascomycota	-74.822	100.7	239108326	Komagataella phaffii (strain ATCC 76273 / CBS 7435 / CECT 11047 / NRRL Y-11430 / Wegner 21-1)	981350	http://www.uniprot.org/taxonomy/	0.49	49	123	120	103	0.89	89	LETRIQQKQQELESYKQIKELTSALAVSLSRLEEKLATLTDGTEAVSVVLSNWNHIVKASSLASMGLFKFSEQ--DYEN-IDNPPLPETLVRFRLKEEASSSD				7	Query	109	le++i++K++eLes k+++el+++La l +l+ekl+tl+dgte+V+ vl+nW++++++ slas++l+k se+ + e+ +++plPetLVR +++ee +s++		leqkiaeKraeLesLkelrelsddLakqleelaekletlsdgtesVasvlanWdsvlrsislaslsllkyseedeseeeeekeeplPetLVRipveeeeesea	2		689*******************************************************************994..3333.444*************9998643		239108326	PP7435_CHR3-0176	DASH complex subunit	8
results	PP7435_CHR3-0176	PP7435_CHR3-0176	CCA39148	PF08654.10	0	15533108628945 981350	1	DASH complex subunit	5.5e-25	http://ensemblgenomes.org/id/PP7435_CHR3-0176	3	Eukaryota	1	1	13	1	1	Ascomycota	-74.822	100.7	239108326	Komagataella phaffii (strain ATCC 76273 / CBS 7435 / CECT 11047 / NRRL Y-11430 / Wegner 21-1)	981350	http://www.uniprot.org/taxonomy/
results	AT250_GQ6804097	AT250_GQ6804097	AOA69389	PF08654.10	0	15533108628945 644223	1	GQ68_04097T0	5.5e-25	http://ensemblgenomes.org/id/AT250_GQ6804097	3	Eukaryota	1	1	13	1	1	Ascomycota	-74.822	100.7	239102322	Komagataella phaffii (strain GS115 / ATCC 20864)	644223	http://www.uniprot.org/taxonomy/	0.49	49	123	120	103	0.89	89	LETRIQQKQQELESYKQIKELTSALAVSLSRLEEKLATLTDGTEAVSVVLSNWNHIVKASSLASMGLFKFSEQ--DYEN-IDNPPLPETLVRFRLKEEASSSD				7	Query	109	le++i++K++eLes k+++el+++La l +l+ekl+tl+dgte+V+ vl+nW++++++ slas++l+k se+ + e+ +++plPetLVR +++ee +s++		leqkiaeKraeLesLkelrelsddLakqleelaekletlsdgtesVasvlanWdsvlrsislaslsllkyseedeseeeeekeeplPetLVRipveeeeesea	2		689*******************************************************************994..3333.444*************9998643		239102322	AT250_GQ6804097	GQ68_04097T0	8
results	AT250_GQ6804097	AT250_GQ6804097	AOA69389	PF08654.10	0	15533108628945 644223	1	GQ68_04097T0	5.5e-25	http://ensemblgenomes.org/id/AT250_GQ6804097	3	Eukaryota	1	1	13	1	1	Ascomycota	-74.822	100.7	239102322	Komagataella phaffii (strain GS115 / ATCC 20864)	644223	http://www.uniprot.org/taxonomy/
results	AT249_GQ6704124	AT249_GQ6704124	AOA63489	PF08654.10	0	15533108628945 460519	1	GQ67_04124T0	5.5e-25	http://ensemblgenomes.org/id/AT249_GQ6704124	3	Eukaryota	1	1	13	1	1	Ascomycota	-74.822	100.7	239091534	Komagataella phaffii str. WT (GCA_001708085)	460519	http://www.uniprot.org/taxonomy/	0.49	49	123	120	103	0.89	89	LETRIQQKQQELESYKQIKELTSALAVSLSRLEEKLATLTDGTEAVSVVLSNWNHIVKASSLASMGLFKFSEQ--DYEN-IDNPPLPETLVRFRLKEEASSSD				7	Query	109	le++i++K++eLes k+++el+++La l +l+ekl+tl+dgte+V+ vl+nW++++++ slas++l+k se+ + e+ +++plPetLVR +++ee +s++		leqkiaeKraeLesLkelrelsddLakqleelaekletlsdgtesVasvlanWdsvlrsislaslsllkyseedeseeeeekeeplPetLVRipveeeeesea	1		689*******************************************************************994..3333.444*************9998643		239091534	AT249_GQ6704124	GQ67_04124T0	8
results	KUCA_T00004188001	KUCA_T00004188001	CDK28206	PF08654.10	0	15533108628945 1382522	0.5		1.3e-11	http://ensemblgenomes.org/id/KUCA_T00004188001	3	Eukaryota	1	1	13	1	1	Ascomycota	-44.0544	57.6	239261126	Kuraishia capsulata CBS 1993	1382522	http://www.uniprot.org/taxonomy/	0.27451	28	146	120	106	0.77451	79	DTSLDHKIEARERDFDYVKEIKNQTAEIADRMRKLAMRLEDVTDDSETVKMVLSNMQEVMKGLSMAALPLANLGG----LEPVEDSNVLPQRVIRVRVDNDVDDED				4	Query	109	++l++ki++ +++++++ke+++ ++++a+++ +la +le+ +d++e+V vl+n ++v++ +s+a l l++ e e+ + lP+ ++R++v+++ + e+		ssaleqkiaeKraeLesLkelrelsddLakqleelaekletlsdgtesVasvlanWdsvlrsislaslsllkyseedeseeeeekeeplPetLVRipveeeeesea	1		6899*******************************************************************7776....44556668*************998532		239261126	KUCA_T00004188001		25
results	I302_05126	I302_05126	OCF25312	PF08654.10	0	15533108628945 1296100	0	DASH complex subunit DAD2	1.8e-20	http://ensemblgenomes.org/id/I302_05126	3	Eukaryota	1	1	13	1	1	Basidiomycota	-64.4573	86.2	240572928	Kwoniella bestiolae CBS 10118	1296100	http://www.uniprot.org/taxonomy/	0.343137	35	126	120	103	0.843137	86	QILYQKQQEYAGLQALREASAELVQRVEKLAEMSNIMADGGEAVGGVLRNWPHVFSILNLFAQQQAERSDTSIPEDEQDEPEPLP-VLVRLPYGGETTTSSKD				9	Query	111	q +++K++e++ L++lre+s++L++++e+lae+ + ++dg+e+V vl+nW++v+++++l+ ++ ++ s++ e+e+++ eplP LVR+p+ e+++++++		qkiaeKraeLesLkelrelsddLakqleelaekletlsdgtesVasvlanWdsvlrsislaslsllkyseedeseeeeekeeplPetLVRipveeeeeseaea	1		5679********************************************************999999888877788888888****.*********99865443		240572928	I302_05126	DASH complex subunit DAD2	16
results	I303_04395	I303_04395	OBR85065	PF08654.10	0	15533108628945 1296121	0	DASH complex subunit DAD2	8.3e-21	http://ensemblgenomes.org/id/I303_04395	3	Eukaryota	1	1	13	1	1	Basidiomycota	-65.2019	87.2	240603001	Kwoniella dejecticola CBS 10117	1296121	http://www.uniprot.org/taxonomy/	0.368932	38	125	120	104	0.854369	88	QILYQKQQEYAGLQALREASSELVGRVEKLAEMSNIMADGGEAVGGVLRNWPHVFSILNLFAQQQADTSQANIPEEEQEEQEPLP-VLVRLPYGGETSTTANKD				9	Query	112	q +++K++e++ L++lre+s++L+ ++e+lae+ + ++dg+e+V vl+nW++v+++++l+ ++ + +s+++ eee+e++eplP LVR+p+ e++++a+++		qkiaeKraeLesLkelrelsddLakqleelaekletlsdgtesVasvlanWdsvlrsislaslsllkyseedeseeeeekeeplPetLVRipveeeeeseaeae	1		56799**********************************************************999999989999999999****.*********998744433		240603001	I303_04395	DASH complex subunit DAD2	16
results	I316_01380	I316_01380	OCF36784	PF08654.10	0	15533108628945 1296120	0	DASH complex subunit DAD2	6.7e-19	http://ensemblgenomes.org/id/I316_01380	3	Eukaryota	1	1	13	1	1	Basidiomycota	-60.8142	81	240587447	Kwoniella heveanensis BCC8398	1296120	http://www.uniprot.org/taxonomy/	0.353535	35	123	120	105	0.828283	82	SYQVLYQKQQEYAGLQALKEASGDLVQRVEKLAEMSNMMADGGEAVGGVLRNWPHVFSILNLFDKPSEKSTTL---DQDDEPEEPLP-VLVRLPYGGESSTS--T				7	Query	111	+q +++K++e++ L++l+e+s dL++++e+lae+ ++++dg+e+V vl+nW++v+++++l+ +k++ ++++e eeplP LVR+p+ e++++ +		leqkiaeKraeLesLkelrelsddLakqleelaekletlsdgtesVasvlanWdsvlrsislaslsllkyseedeseeeeekeeplPetLVRipveeeeeseaea	1		67899***********************************************************999988873...34455669***.********999753..2		240587447	I316_01380	DASH complex subunit DAD2	13
results	I317_05887	I317_05887	OCF40320	PF08654.10	0	15533108628945 1296119	0	DASH complex subunit DAD2	7e-19	http://ensemblgenomes.org/id/I317_05887	3	Eukaryota	1	1	13	1	1	Basidiomycota	-60.765	81	240586842	Kwoniella heveanensis CBS 569	1296119	http://www.uniprot.org/taxonomy/	0.357143	35	123	120	102	0.826531	81	SYQVLYQKQQEYAGLQALKEASGDLVQRVEKLAEMSNMMADGGEAVGGVLRNWPHVFSILNLFDKPSEKSTTL---DQDDEPEEPLP-VLVRLPYGGESSTS				7	Query	108	+q +++K++e++ L++l+e+s dL++++e+lae+ ++++dg+e+V vl+nW++v+++++l+ +k++ ++++e eeplP LVR+p+ e++++		leqkiaeKraeLesLkelrelsddLakqleelaekletlsdgtesVasvlanWdsvlrsislaslsllkyseedeseeeeekeeplPetLVRipveeeeese	1		67899***********************************************************999988873...34455669***.********999753		240586842	I317_05887	DASH complex subunit DAD2	13
results	L486_00311	L486_00311	OCF60675	PF08654.10	0	15533108628945 1331196	0	DASH complex subunit DAD2	1.8e-20	http://ensemblgenomes.org/id/L486_00311	3	Eukaryota	1	1	13	1	1	Basidiomycota	-64.4541	86.1	240620980	Kwoniella mangroviensis CBS 10435	1331196	http://www.uniprot.org/taxonomy/	0.32381	34	131	120	106	0.828571	87	QILYQKQQEYAGLQALREASAEMVTRVEKLAEMSNIMADGGEAAGGVLRNWPHVFSILNLFAQQQSERSDTSMQEDEQEEQEPLP-VLVRLPYGGETATSSTSTSN				9	Query	114	q +++K++e++ L++lre+s+++++++e+lae+ + ++dg+e+ vl+nW++v+++++l+ ++ + s++ +e+e+e++eplP LVR+p+ e+++++ ++ +		qkiaeKraeLesLkelrelsddLakqleelaekletlsdgtesVasvlanWdsvlrsislaslsllkyseedeseeeeekeeplPetLVRipveeeeeseaeaeee	1		56799*******************************************************999999888888888899999****.**********9974333322		240620980	L486_00311	DASH complex subunit DAD2	16
results	I203_06369	I203_06369	OCF64634	PF08654.10	0	15533108628945 1296122	0	DASH complex subunit DAD2	1.8e-20	http://ensemblgenomes.org/id/I203_06369	3	Eukaryota	1	1	13	1	1	Basidiomycota	-64.4541	86.1	240604136	Kwoniella mangroviensis CBS 8507 (GCA_000507465)	1296122	http://www.uniprot.org/taxonomy/	0.32381	34	131	120	106	0.828571	87	QILYQKQQEYAGLQALREASAEMVTRVEKLAEMSNIMADGGEAAGGVLRNWPHVFSILNLFAQQQSERSDTSMQEDEQEEQEPLP-VLVRLPYGGETATSSTSTSN				9	Query	114	q +++K++e++ L++lre+s+++++++e+lae+ + ++dg+e+ vl+nW++v+++++l+ ++ + s++ +e+e+e++eplP LVR+p+ e+++++ ++ +		qkiaeKraeLesLkelrelsddLakqleelaekletlsdgtesVasvlanWdsvlrsislaslsllkyseedeseeeeekeeplPetLVRipveeeeeseaeaeee	1		56799*******************************************************999999888888888899999****.**********9974333322		240604136	I203_06369	DASH complex subunit DAD2	16
results	I204_04955	I204_04955	OCF74576	PF08654.10	0	15533108628945 1296123	0	DASH complex subunit DAD2	1.8e-20	http://ensemblgenomes.org/id/I204_04955	3	Eukaryota	1	1	13	1	1	Basidiomycota	-64.4541	86.1	240612571	Kwoniella mangroviensis CBS 8886 (GCA_000507485)	1296123	http://www.uniprot.org/taxonomy/	0.32381	34	131	120	106	0.828571	87	QILYQKQQEYAGLQALREASAEMVTRVEKLAEMSNIMADGGEAAGGVLRNWPHVFSILNLFAQQQSERSDTSMQEDEQEEQEPLP-VLVRLPYGGETATSSTSTSN				9	Query	114	q +++K++e++ L++lre+s+++++++e+lae+ + ++dg+e+ vl+nW++v+++++l+ ++ + s++ +e+e+e++eplP LVR+p+ e+++++ ++ +		qkiaeKraeLesLkelrelsddLakqleelaekletlsdgtesVasvlanWdsvlrsislaslsllkyseedeseeeeekeeplPetLVRipveeeeeseaeaeee	1		56799*******************************************************999999888888888899999****.**********9974333322		240612571	I204_04955	DASH complex subunit DAD2	16
results	I206_04426	I206_04426	OCF49896	PF08654.10	0	15533108628945 1296096	0	DASH complex subunit DAD2	1.1e-20	http://ensemblgenomes.org/id/I206_04426	3	Eukaryota	1	1	13	1	1	Basidiomycota	-64.9188	86.8	240567471	Kwoniella pini CBS 10737	1296096	http://www.uniprot.org/taxonomy/	0.359223	37	124	120	104	0.854369	88	QILYQKQQEYAGLQALREASSELVGRVEKLAEMSNIMADGGEAVGGVLRNWPHVFSILNLFAQQQSETSQTNIPEEEQDEQEPLP-VLVRLPYGGETSTTTSKE				9	Query	112	q +++K++e++ L++lre+s++L+ ++e+lae+ + ++dg+e+V vl+nW++v+++++l+ ++ ++s+++ eee++++eplP LVR+p+ e+++++++e		qkiaeKraeLesLkelrelsddLakqleelaekletlsdgtesVasvlanWdsvlrsislaslsllkyseedeseeeeekeeplPetLVRipveeeeeseaeae	1		56799********************************************************99999999988899999999****.*********998632222		240567471	I206_04426	DASH complex subunit DAD2	16
results	LADA_0A01310G	LADA_0A01310G	SCU77608	PF08654.10	1	15533108628945 1266660	1.7		6.1e-32	http://ensemblgenomes.org/id/LADA_0A01310G	3	Eukaryota	1	1	13	1	1	Ascomycota	-90.8412	123.1	239386045	Lachancea dasiensis CBS 10888	1266660	http://www.uniprot.org/taxonomy/	0.49	49	121	120	119	0.91	91	LEKDIIAKQKELDALKKINSLTEAMRSQLDGLAKEVVGMHENAESVAQVMRNWDSIIRSISQASLSLLQYSEgdyevgvwgqnsndsnESHSAED---EakqPPLPETLVRVKVDDDQE				7	Query	106	le+ i +K++eL++Lk++++l++++++ql+ la+++ +++++esVa+v++nWds++rsis+aslsll+yse e +s+e+ e +plPetLVR++v++++e		leqkiaeKraeLesLkelrelsddLakqleelaekletlsdgtesVasvlanWdsvlrsislaslsllkyse................edeseeeeeke...eplPetLVRipveeeee	1		7899****************************************************************************999876533333333...1456**************997		239386045	LADA_0A01310G		3
results	LAFE_0F01442G	LAFE_0F01442G	SCW02212	PF08654.10	1	15533108628945 4955	3.4		4e-32	http://ensemblgenomes.org/id/LAFE_0F01442G	3	Eukaryota	1	1	13	1	1	Ascomycota	-91.2672	123.7	239414036	Lachancea fermentati	4955	http://www.uniprot.org/taxonomy/	0.485149	49	112	120	110	0.930693	94	SLQDQIESKRQELNALRKINILTETMKKQLELLAVQVEHMHGNAESVSQVMKNWDSIVRSISQASLSLLQYAEgdyevgvwnNTNSSDTLEKDPPLPETLVRVRVDDEKE				6	Query	106	+l+++i++Kr+eL++L++++ l+++++kqle la ++e ++ ++esV++v++nWds++rsis+aslsll+y+e +++s++ ek++plPetLVR++v++e+e		aleqkiaeKraeLesLkelrelsddLakqleelaekletlsdgtesVasvlanWdsvlrsislaslsllkyse.........edeseeeeekeeplPetLVRipveeeee	1		489*****************************************************************************9878888888999*************9986		239414036	LAFE_0F01442G		2
results	LALA0_S01e17788g	LALA0_S01e17788g	CEP60736	PF08654.10	1	15533108628945 1245769	5.2		1.1e-29	http://ensemblgenomes.org/id/LALA0_S01e17788g	3	Eukaryota	1	1	13	1	1	Ascomycota	-85.6764	115.9	239378286	Lachancea lanzarotensis	1245769	http://www.uniprot.org/taxonomy/	0.415842	42	122	120	124	0.851485	86	LRDQIVAKQKELNALKQINTQTESMRSQLDALAVEVANMHQNAENVAQVMQNWDSIVRSISQASLSLLQYSErdyevgawkqetadseQQG-------SspkdtadAPLPETLVRIKVDKDDTT				7	Query	107	l ++i +K++eL++Lk++++ ++++++ql++la +++++++++e Va+v++nWds++rsis+aslsll+yse ++ plPetLVRi+v++++++		leqkiaeKraeLesLkelrelsddLakqleelaekletlsdgtesVasvlanWdsvlrsislaslsllkyse................edeseeeeeke.......eplPetLVRipveeeees	1		5789***************************************************************************986655443333.......24445566**************9875		239378286	LALA0_S01e17788g		3
results	LAME_0D01244G	LAME_0D01244G	SCU85411	PF08654.10	1	15533108628945 1266667	4.5		1.2e-30	http://ensemblgenomes.org/id/LAME_0D01244G	3	Eukaryota	1	1	13	1	1	Ascomycota	-87.8341	118.9	239397380	Lachancea meyersii CBS 8951	1266667	http://www.uniprot.org/taxonomy/	0.49	49	122	120	125	0.86	86	LEEQIVAKQKELNALKEINALTESMRSQLEELAVEVTNMHQNAESVANVMQNWDSIVRSISQASLSLLQYSErdyevgvwkqetaetkE---------PatspqnysdAPLPETLVRIKINTDDE				7	Query	106	le++i +K++eL++Lke+++l++++++qleela ++ ++++++esVa+v++nWds++rsis+aslsll+yse e plPetLVRi++++++e		leqkiaeKraeLesLkelrelsddLakqleelaekletlsdgtesVasvlanWdsvlrsislaslsllkyse................edeseeeeeke.........eplPetLVRipveeeee	1		789***************************************************************************98644432211.........1345667778************99987		239397380	LAME_0D01244G		3
results	LAMI_0H10000G	LAMI_0H10000G	SCV03668	PF08654.10	1	15533108628945 1230905	0.4		1.3e-31	http://ensemblgenomes.org/id/LAMI_0H10000G	3	Eukaryota	1	1	13	1	1	Ascomycota	-90.0635	122	239376798	Lachancea mirantina	1230905	http://www.uniprot.org/taxonomy/	0.470588	48	118	120	109	0.892157	91	LDDQIASKKRELNAVRTIRALTTDMRRQLDELAIQVREMKDNADRVAQVMSNWDSIVRSISQASLSLLQYAEgdyevgtWNNGPEDLDKEPPLPETLVRVKVDGEQEAN				7	Query	108	l+++ia+K++eL++++ +r+l+ d++ ql+ela ++ +++d+++ Va+v++nWds++rsis+aslsll+y+e ++ e+ +ke+plPetLVR++v+ e+e++		leqkiaeKraeLesLkelrelsddLakqleelaekletlsdgtesVasvlanWdsvlrsislaslsllkyse.......edeseeeeekeeplPetLVRipveeeeese	1		899**************************************************************************9977788888899**************99863		239376798	LAMI_0H10000G		3
results	LANO_0H24014G	LANO_0H24014G	SCV06187	PF08654.10	1	15533108628945 1266666	3.4		5.3e-32	http://ensemblgenomes.org/id/LANO_0H24014G	3	Eukaryota	1	1	13	1	1	Ascomycota	-90.982	123.3	239391251	Lachancea nothofagi CBS 11611	1266666	http://www.uniprot.org/taxonomy/	0.46	46	123	120	125	0.86	86	LERDIAAKQKELEALKKINALTASMRQQLDSLAVEVTKMHENAESVANVMSNWDSIIRSISQASLSLLQYSErdyevgvwdqennvskK---------KpttpqdlkeAPLPETLVRVKVDNDQD				7	Query	106	le ia+K++eLe+Lk++++l++++++ql++la ++ ++++++esVa+v++nWds++rsis+aslsll+yse + + plPetLVR++v+++++		leqkiaeKraeLesLkelrelsddLakqleelaekletlsdgtesVasvlanWdsvlrsislaslsllkyse................edeseeeeeke.........eplPetLVRipveeeee	1		7889***************************************************************************7544333322.........3356666777**************997		239391251	LANO_0H24014G		3
results	LAQU0_S20e00518g	LAQU0_S20e00518g	CUS24816	PF08654.10	1	15533108628945 1654605	2.2		6e-32	http://ensemblgenomes.org/id/LAQU0_S20e00518g	3	Eukaryota	1	1	13	1	1	Ascomycota	-90.8641	123.2	239399264	Lachancea quebecensis	1654605	http://www.uniprot.org/taxonomy/	0.48	48	118	120	113	0.96	96	LEDQIASKKRELEALKKINTLTKSMRLQLDDLAVEVKKMHENADNTANVMKNWDSIVRSISQASLSLLQYSEgdyeigiwgqdqrRNDEREESENEPPLPETLVRVRVDNDES				7	Query	106	le++ia+K++eLe+Lk++++l+++++ ql++la ++++++++++ a+v++nWds++rsis+aslsll+yse +++++ee+e+e+plPetLVR++v+++e+		leqkiaeKraeLesLkelrelsddLakqleelaekletlsdgtesVasvlanWdsvlrsislaslsllkyse.............edeseeeeekeeplPetLVRipveeeee	1		789******************************************************************************988766777788888*************9986		239399264	LAQU0_S20e00518g		3
results	LAFA_0D16226G	LAFA_0D16226G	SCU85532	PF08654.10	1	15533108628945 433476	7.2		1.2e-30	http://ensemblgenomes.org/id/LAFA_0D16226G	3	Eukaryota	1	1	13	1	1	Ascomycota	-87.8526	118.9	239408602	Lachancea sp. CBS 6924	433476	http://www.uniprot.org/taxonomy/	0.470588	48	122	120	118	0.941176	96	LKEQILAKQKELSALKKINALTDSMRSQLDALAVEVAGMHQNAENVAQVMQNWDSIVRSISQASLSLLQYSErdyevgawkqettdseQQTSSQQNTAEAPLPETLVRIKVDKDETSS				7	Query	108	l+++i +K++eL +Lk++++l+d++++ql++la +++ +++++e Va+v++nWds++rsis+aslsll+yse +++s++++++e plPetLVRi+v+++e+s+		leqkiaeKraeLesLkelrelsddLakqleelaekletlsdgtesVasvlanWdsvlrsislaslsllkyse................edeseeeeekeeplPetLVRipveeeeese	1		689******************************************************************************999887655666666667**************99864		239408602	LAFA_0D16226G		3
results	KLTH0F17820g	KLTH0F17820g	CAR24522	PF08654.10	1	15533108628945 559295	0.6	KLTH0F17820p	1.3e-31	http://ensemblgenomes.org/id/KLTH0F17820g	3	Eukaryota	1	1	13	1	1	Ascomycota	-90.1064	122.1	239417908	Lachancea thermotolerans (strain ATCC 56472 / CBS 6340 / NRRL Y-8284)	559295	http://www.uniprot.org/taxonomy/	0.5	49	163	120	111	0.938776	92	LEDQIASKRRELEALKKINTLTNSMRLQLDGLAVEVKKMHENAENTANVMKNWDSIVRSISQASLSLLQYSEgdyevgiwdqdqkRSDEREESESEPPLPETLVRVKVDND				7	Query	104	le++ia+Kr+eLe+Lk++++l+++++ ql+ la +++++++++e a+v++nWds++rsis+aslsll+yse + +++ee+e+e+plPetLVR++v+++		leqkiaeKraeLesLkelrelsddLakqleelaekletlsdgtesVasvlanWdsvlrsislaslsllkyse.............edeseeeeekeeplPetLVRipveee	1		789****************************************************************************99765433344445555************987		239417908	KLTH0F17820g	KLTH0F17820p	48
results	LAESUDRAFT_760987	LAESUDRAFT_760987	KZT04701	PF08654.10	0	15533108628945 1314785	0.3	hypothetical protein	2.2e-09	http://ensemblgenomes.org/id/LAESUDRAFT_760987	3	Eukaryota	1	1	13	1	1	Basidiomycota	-38.8868	50.3	241540734	Laetiporus sulphureus 93-53	1314785	http://www.uniprot.org/taxonomy/	0.30303	30	119	120	104	0.717172	71	NVSLSQALLEKKKEYEAVAALERASSQFLKRMEEIGDDFDVMAEAGRVHGQVLDQWPNMFRILSLFLSTRERQSEEDDSP-----SLLAGERLVRVPVEELRST				4	Query	107	+ +l q + eK++e+e++ +l+ +s++ k++ee+ ++++ +++ + +vl+ W++ +r++sl+ + +++seed+s e LVR+pvee +++		ssaleqkiaeKraeLesLkelrelsddLakqleelaekletlsdgtesVasvlanWdsvlrsislaslsllkyseedeseeeeekeeplPetLVRipveeeees	1		6688999***********************************************************99988877743333.....356679*******987764		241540734	LAESUDRAFT_760987	hypothetical protein	17
results	LENED_001851	LENED_001851	GAW00338		0	239941098298987 5353	0	hypothetical protein	2e-05	http://ensemblgenomes.org/id/LENED_001851	3	Eukaryota	1	1	13	1	1	Basidiomycota	-29.7976	37.6	242246357	Lentinula edodes	5353	http://www.uniprot.org/taxonomy/	0.27	27	114	120	106	0.7	70	SQAALLKLNEKKKEFDAVAALERTSSAYLERISGLADDCDVMALAGEVHGQVSEQWPRMFHILNLFLASRE-SSE-DQPNAAS----QEGEMLVRIPIEDAMESNG				4	Query	109	s+a k++eK++e++++ +l+ s++ +++ la++ + ++ +e +v + W++ +++++l+ +s + +se d+ + + + e LVRip+e++ es+		ssaleqkiaeKraeLesLkelrelsddLakqleelaekletlsdgtesVasvlanWdsvlrsislaslsllkyseedeseeeeekeeplPetLVRipveeeeesea	1		6788899**********************************************************998887.444.3333333....3369*********998743		242246357	LENED_001851	hypothetical protein	9
results	LEMA_P046470.1	LEMA_P046470.1	CBX91941	PF08654.10	1	15533108628945 985895	0.2	Putative uncharacterized protein [Source:UniProtKB/TrEMBL;Acc:E5R4H3]	4.3e-33	http://ensemblgenomes.org/id/LEMA_P046470.1	3	Eukaryota	1	1	13	1	1	Ascomycota	-93.4919	126.8	232823640	Leptosphaeria maculans (strain JN3 / isolate v23.1.3 / race Av1-4-5-6-7-8)	985895	http://www.uniprot.org/taxonomy/	0.509259	55	138	120	108	0.898148	97	QSPVMLARIAEKKAELANLKDLQALSGGLADQMQMLADKLQTLSDGTEAVAAVLSNWHNVLRAINMASTKLPKPKEEEDAEKRAEDAPPLPQTLVRIPTQHAPALLEQ				3	Query	110	qs+ + ++iaeK+aeL++Lk l++ls +La+q++ la+kl+tlsdgte+Va vl+nW++vlr+i++as++l k++ee+++e+++e+ +plP+tLVRip++++ + ++		qssaleqkiaeKraeLesLkelrelsddLakqleelaekletlsdgtesVasvlanWdsvlrsislaslsllkyseedeseeeeekeeplPetLVRipveeeeeseae	1		6788899*********************************************************************99999999999**************9987433		232823640	LEMA_P046470.1	Putative uncharacterized protein [Source:UniProtKB/TrEMBL;Acc:E5R4H3]	23
results	BCR35DRAFT_309023	BCR35DRAFT_309023	ORY61934	PF08654.10	1	15533108628945 106004	0	hypothetical protein	4e-11	http://ensemblgenomes.org/id/BCR35DRAFT_309023	3	Eukaryota	1	1	13	1	1	Basidiomycota	-42.9088	56	242604225	Leucosporidium creatinivorum	106004	http://www.uniprot.org/taxonomy/	0.300971	31	127	120	109	0.669903	69	PAQQRLVDKQREYQAFLKIHQQGQDLLQFFHQFGDKYDVLDGGSEAVGDAVEHWKTVFRATHLALNSLATKKI-PTSAED---LtpvlppGTLPDRLVRIPVEQEEGTE				6	Query	108	+q++ K++e++++ ++ + +dL + + + +k + l g+e+V + ++ W++v+r+ +la sl+ ++ +s+e+ +lP+ LVRipve+ee +e		aleqkiaeKraeLesLkelrelsddLakqleelaekletlsdgtesVasvlanWdsvlrsislaslsllkyseedeseeeeeke......eplPetLVRipveeeeese	1		5799************************************************************999995444.222222...123578899************99753		242604225	BCR35DRAFT_309023	hypothetical protein	15
results	LCOR_04682.1	LCOR_04682.1	CDH53320	PF08654.10	0	15533108628945 1263082	0.3	predicted protein	5.7e-11	http://ensemblgenomes.org/id/LCOR_04682.1	3	Eukaryota	1	1	13	1	1	Mucoromycota	-42.5529	55.5	231111962	Lichtheimia corymbifera JMRC:FSU:9682	1263082	http://www.uniprot.org/taxonomy/	0.28	21	121	120	83	0.786667	59	QHIVDKVSEKQVELRQLEQIANHSEQVAKQLESLSKHFKSLSNDAKKVDKAFTNWHTVFRTMGMLTDDTLNKGHptivklpiH				5	Query	79	+++ +k++eK+ eL +L+++ + s+++akqle+l++++++ls++++ V + nW++v+r++ + + +l++ +		saleqkiaeKraeLesLkelrelsddLakqleelaekletlsdgtesVasvlanWdsvlrsislaslsllkyse........e	1		68999***********************************************************9999886555555555552		231111962	LCOR_04682.1	predicted protein	30
results	LRAMOSA04346	LRAMOSA04346	CDS12151	PF08654.10	0	15533108628945 688394	1.6	hypothetical protein	1.1e-11	http://ensemblgenomes.org/id/LRAMOSA04346	3	Eukaryota	1	1	13	1	1	Mucoromycota	-44.1858	57.7	231131358	Lichtheimia ramosa	688394	http://www.uniprot.org/taxonomy/	0.291139	23	126	120	87	0.810127	64	QHIVDKISEKQMELRQLEQIANHSEQVAKQLEALSKHFKSLSNDAKKVDKTFSNWHTVFRTMGMLTDDTLNKGHptivklpiHDNDS				5	Query	83	+++ +ki+eK+ eL +L+++ + s+++akqle+l++++++ls++++ V + +nW++v+r++ + + +l++ +d+++		saleqkiaeKraeLesLkelrelsddLakqleelaekletlsdgtesVasvlanWdsvlrsislaslsllkyse........edese	1		68999************************************************************9999966556666666533332		231131358	LRAMOSA04346	hypothetical protein	33
results	LIPSTDRAFT_72438	LIPSTDRAFT_72438	ODQ72801	PF08654.10	1	15533108628945 675824	1.7	hypothetical protein	2.4e-27	http://ensemblgenomes.org/id/LIPSTDRAFT_72438	3	Eukaryota	1	1	13	1	1	Ascomycota	-80.2759	108.3	239254867	Lipomyces starkeyi NRRL Y-11557	675824	http://www.uniprot.org/taxonomy/	0.495146	51	144	120	116	0.84466	87	NSILASRIAEKRQELESLMQLRDLSSSFATQMVQLQEKLATLVDGTEAVALIVSNWDSILRAINLASANLVTREEarkT---NTQQGDPengksvvdpkSQLPETFVRIRIDKEEV				4	Query	106	+s l+++iaeKr+eLesL +lr+ls++ a+q+ +l+ekl+tl dgte+Va +++nWds+lr+i+las++l+ +e + ++++ + +lPet VRi++++ee		ssaleqkiaeKraeLesLkelrelsddLakqleelaekletlsdgtesVasvlanWdsvlrsislaslsllkyse...edeseeeeeke..........eplPetLVRipveeeee	1		677899*****************************************************************88885431...333322245677888889************9985		239254867	LIPSTDRAFT_72438	hypothetical protein	27
results	BCR41DRAFT_349879	BCR41DRAFT_349879	ORZ22907	PF08654.10	0	15533108628945 64571	0.3	DASH complex subunit Dad2-domain-containing protein	2.5e-15	http://ensemblgenomes.org/id/BCR41DRAFT_349879	3	Eukaryota	1	1	13	1	1	Mucoromycota	-52.5969	69.5	231145655	Lobosporangium transversale	64571	http://www.uniprot.org/taxonomy/	0.379747	30	95	120	83	0.848101	67	PHLLQRMAEKKKELEHLLALRQFASRLQTHFDELSEKFEALTQGNEAVCKVLENWTDVFRTIELTENYAA----VDQDQNQQR				5	Query	87	++l q++aeK++eLe+L +lr+++++L++ ++el+ek+e l++g e+V +vl+nW v+r+i+l + ++ d+++++++		saleqkiaeKraeLesLkelrelsddLakqleelaekletlsdgtesVasvlanWdsvlrsislaslsllkyseedeseeeee	1		6899************************************************************987766....333333332		231145655	BCR41DRAFT_349879	DASH complex subunit Dad2-domain-containing protein	8
results	LELG_00628	LELG_00628	EDK42450	PF08654.10	0	15533108628945 379508	4.4	DASH complex subunit DAD2	1.7e-30	http://ensemblgenomes.org/id/LELG_00628	3	Eukaryota	1	1	13	1	1	Ascomycota	-87.5088	118.5	240416827	Lodderomyces elongisporus (strain ATCC 11503 / CBS 2605 / JCM 1781 / NBRC 1676 / NRRL YB-4239)	379508	http://www.uniprot.org/taxonomy/	0.474138	55	147	120	135	0.939655	109	NTAIYQKIAEKRSNLDQLREFRSLADDLVNELENIGEDLGRMKGGTASIASIVANWQNVIQSISLASIGLMRLVNENAANEEEKEEmevegkdgekpklklkeiVQYPEPLVRIKLEQERDFgEAKSNEKDVEEE				4	Query	119	++a++qkiaeKr++L++L+e+r+l+ddL+++le++ e+l +++ gt+s+as++anW++v++sislas++l++ +e++++eee++e +++Pe+LVRi++e+e++ ea+++e++ eee		ssaleqkiaeKraeLesLkelrelsddLakqleelaekletlsdgtesVasvlanWdsvlrsislaslsllkyseedeseeeeeke..................eplPetLVRipveeeees.eaeaeeeaaeee	1		799***********************************************************************954444444444788899*****************************99888999888876		240416827	LELG_00628	DASH complex subunit DAD2	5
results	jhhlp_002185	jhhlp_002185	PKS10434	PF08654.10	1	15533108628945 41688	0	hypothetical protein	3.7e-31	http://ensemblgenomes.org/id/jhhlp_002185	3	Eukaryota	1	1	13	1	1	Ascomycota	-89.0367	120.6	238821420	Lomentospora prolificans	41688	http://www.uniprot.org/taxonomy/	0.5	53	146	120	113	0.90566	96	SPALVARIEEKKAELENLRQLRDLSAAVAGQMEALEQKLSTLSDGTEAIATVMGNWHNVLRAINMASTKLPKPSG-------DDDVPQLPQTLVRIPTEHAPALQAQADAVAE				4	Query	116	s+al ++i+eK+aeLe+L++lr+ls+++a q+e+l++kl+tlsdgte++a+v+ nW++vlr+i++as++l k+s +++ ++lP+tLVRip+e++ + +a+a+ a+		ssaleqkiaeKraeLesLkelrelsddLakqleelaekletlsdgtesVasvlanWdsvlrsislaslsllkyseedeseeeeekeeplPetLVRipveeeeeseaeaeeeaa	1		68999******************************************************************9999.......46779***************98655544333		238821420	jhhlp_002185	hypothetical protein	25
results	MPH_01175	MPH_01175	EKG21517	PF08654.10	1	15533108628945 1126212	1.5	GINS complex	1e-32	http://ensemblgenomes.org/id/MPH_01175	3	Eukaryota	1	1	13	1	1	Ascomycota	-92.6414	125.7	232053038	Macrophomina phaseolina (strain MS6)	1126212	http://www.uniprot.org/taxonomy/	0.509615	53	125	120	106	0.913462	95	SPVLLARINEKKQELANLKELQALSAGLADQMEVLEKKLSTLSDGTEAVAAVLSNWHNVLRAINMASMKIPKPKEAEDNEREQEVNadVPLPQTLVRIPTQHAAPL				4	Query	107	s+ l ++i+eK++eL++Lkel++ls++La+q+e l++kl+tlsdgte+Va vl+nW++vlr+i++as+++ k++e++++e+e+e + +plP+tLVRip++++		ssaleqkiaeKraeLesLkelrelsddLakqleelaekletlsdgtesVasvlanWdsvlrsislaslsllkyseedeseeeeeke..eplPetLVRipveeeees	1		567889*****************************************************************99995444444444456*************98876		232053038	MPH_01175	GINS complex	9
results	MMYC01_208246	MMYC01_208246	KXX74267	PF08654.10	1	15533108628945 100816	0.4	DASH complex subunit DAD2	1.4e-30	http://ensemblgenomes.org/id/MMYC01_208246	3	Eukaryota	1	1	13	1	1	Ascomycota	-87.6963	118.7	238599429	Madurella mycetomatis	100816	http://www.uniprot.org/taxonomy/	0.53211	58	135	120	115	0.899083	98	QSPALVARVNEKKAELQNLKELRDLSAAVASQMEALEQKLATLSDGAEAIALVLSNWHNVLRAINMASAKLPKLSG------EEGDGIPLPQTLVRIPTEHAPALQAHAEGATEE				3	Query	117	qs+al ++++eK+aeL++Lkelr+ls+++a+q+e+l++kl+tlsdg+e++a vl+nW++vlr+i++as++l k s ee + plP+tLVRip+e++ + +a+ae +++e		qssaleqkiaeKraeLesLkelrelsddLakqleelaekletlsdgtesVasvlanWdsvlrsislaslsllkyseedeseeeeekeeplPetLVRipveeeeeseaeaeeeaae	1		899*********************************************************************9999......344449***************987665555544		238599429	MMYC01_208246	DASH complex subunit DAD2	24
results	MGG_02522	MGG_02522	MGG_02522T0	PF08654.10	1	15533108628945 242507	0	Putative uncharacterized protein [Source:UniProtKB/TrEMBL;Acc:G4MKC9]	1.1e-33	http://ensemblgenomes.org/id/MGG_02522	3	Eukaryota	1	1	13	1	1	Ascomycota	-94.8274	128.7	238873751	Magnaporthe oryzae (strain 70-15 / ATCC MYA-4617 / FGSC 8958)	242507	http://www.uniprot.org/taxonomy/	0.508772	58	145	120	118	0.921053	105	QSPALVARVNEKKAELEHLKELRDLSAAVATQMEALEKKLGTLSDGTEAIAVVMGNWHNVLRAINMASAKLPKPSSnDDQDHTEIRADsppVPLPQTLVRIPTEHAPALHAQTEEAGE				3	Query	116	qs+al ++++eK+aeLe+Lkelr+ls+++a+q+e+l++kl tlsdgte++a v+ nW++vlr+i++as++l k+s+ +d++++e +++ +plP+tLVRip+e++ + +a++ee+ +		qssaleqkiaeKraeLesLkelrelsddLakqleelaekletlsdgtesVasvlanWdsvlrsislaslsllkyse.edeseeeeeke...eplPetLVRipveeeeeseaeaeeeaa	1		899**********************************************************************999655666666555889****************99877777654		238873751	MGG_02522	Putative uncharacterized protein [Source:UniProtKB/TrEMBL;Acc:G4MKC9]	25
results	MAPG_09712	MAPG_09712	MAPG_09712T0	PF08654.10	1	15533108628945 644358	0	hypothetical protein [Source:BROAD_Magnaporthe_DB;Acc:MAPG_09712]	1.8e-31	http://ensemblgenomes.org/id/MAPG_09712	3	Eukaryota	1	1	13	1	1	Ascomycota	-89.7566	121.6	238896834	Magnaporthiopsis poae (strain ATCC 64411 / 73-15)	644358	http://www.uniprot.org/taxonomy/	0.482456	55	144	120	116	0.885965	101	QSPALVARVNEKKAELENLRELRDLSAAVATQMEALEQKLGTLSDGTEAIALVLGNWHNVLQAINMASAKLPKPKPEDDGRPGTGENgsVALPQTLVRIPTEHAPTIQAQTEEQPE				3	Query	116	qs+al ++++eK+aeLe+L+elr+ls+++a+q+e+l++kl tlsdgte++a vl nW++vl++i++as++l k++ ed+ + + ++ ++lP+tLVRip+e++ + +a++ee+ +		qssaleqkiaeKraeLesLkelrelsddLakqleelaekletlsdgtesVasvlanWdsvlrsislaslsllkyseedeseeeeeke..eplPetLVRipveeeeeseaeaeeeaa	1		899*********************************************************************99985554444333358*****************9888888755		238896834	MAPG_09712	hypothetical protein [Source:BROAD_Magnaporthe_DB;Acc:MAPG_09712]	26
results	MGL_0594	MGL_0594	EDP45605	PF08654.10	1	15533108628945 425265	0.1	hypothetical protein	5.2e-24	http://ensemblgenomes.org/id/MGL_0594	3	Eukaryota	1	1	13	1	1	Basidiomycota	-72.5874	97.5	240522045	Malassezia globosa (strain ATCC MYA-4612 / CBS 7966)	425265	http://www.uniprot.org/taxonomy/	0.359223	37	143	120	121	0.854369	88	SGGVAARLSVKQAELQALQQLRVESAQLTQELEKLSERIDTLVIGGQSVASVMDSWQGVFRAIQIAQGALFAAQSamlqrreVEKAHVEHENVpaedpistlgtRTIPDTLVRIPIQPPST				4	Query	106	s ++++++ K+aeL++L++lr s++L+++le+l+e+++tl g++sVasv+++W+ v+r+i++a+ +l+ +++ ++++ e+e+ +++P+tLVRip++ ++		ssaleqkiaeKraeLesLkelrelsddLakqleelaekletlsdgtesVasvlanWdsvlrsislaslsllkyse.......edeseeeeeke...........eplPetLVRipveeeee	1		667899*****************************************************************888889999886666666666688888******************98765		240522045	MGL_0594	hypothetical protein	21
results	Malapachy_2875	Malapachy_2875	KOS12572	PF08654.10	1	15533108628945 77020	0.1	dash complex subunit dad2	1.2e-24	http://ensemblgenomes.org/id/Malapachy_2875	3	Eukaryota	1	1	13	1	1	Basidiomycota	-74.0297	99.6	240524793	Malassezia pachydermatis	77020	http://www.uniprot.org/taxonomy/	0.355769	37	152	120	115	0.846154	88	SGSASARIAAKQTELQALQQLRAESAHLMQELHHLSERVDTLASGGQAIASVMASWQGVFRAIQIAQAAMAASHEPSTSTAEAEAQppdsalsamgtRQVPDTLVRIPIQAPTST				4	Query	107	s + ++ia+K+ eL++L++lr+ s++L ++l +l+e+++tl++g++++asv+a+W+ v+r+i++a+++++ + e +s e+e++ +++P+tLVRip++ +++		ssaleqkiaeKraeLesLkelrelsddLakqleelaekletlsdgtesVasvlanWdsvlrsislaslsllkyseedeseeeeeke...........eplPetLVRipveeeees	1		677899*****************************************************************9999555666666667789999****************987764		240524793	Malapachy_2875	dash complex subunit dad2	33
results	MSYG_4341	MSYG_4341	SHO79986	PF08654.10	1	15533108628945 1230383	0.3	Uncharacterized protein	2.5e-25	http://ensemblgenomes.org/id/MSYG_4341	3	Eukaryota	1	1	13	1	1	Basidiomycota	-75.6108	101.8	240507636	Malassezia sympodialis (strain ATCC 42132)	1230383	http://www.uniprot.org/taxonomy/	0.390476	41	151	120	119	0.885714	93	VSSSVAARLAAKQAELQALQHLRAESARLAQELTDLSERVDTLVTGGQTIASVMASWQGVFRAIQLAQAAMSKSDAdpaadatS--AHQHPT-EqalsldtRTVPETLVRIPLQAVETS				3	Query	107	ss++++++a+K+aeL++L++lr+ s++La++l++l+e+++tl +g++++asv+a+W+ v+r+i+la++++ k+ + + ++++ + e +++PetLVRip++ e+s		qssaleqkiaeKraeLesLkelrelsddLakqleelaekletlsdgtesVasvlanWdsvlrsislaslsllkyse.......edeseeeeeke.......eplPetLVRipveeeees	1		6899********************************************************************998888875331..222222.24678999************998874		240507636	MSYG_4341	Uncharacterized protein	32
results	MSY001_2774	MSY001_2774	CCV00069	PF08654.10	0	15533108628945 1230383	0.3		1.4e-19	http://ensemblgenomes.org/id/MSY001_2774	3	Eukaryota	1	1	13	1	1	Basidiomycota	-62.3795	83.2	240509531	Malassezia sympodialis (strain ATCC 42132)	1230383	http://www.uniprot.org/taxonomy/	0.352941	30	136	120	89	0.847059	72	VSSSVAARLAAKQAELQALQHLRAESARLAQELTDLSERVDTLVTGGQTIASVMASWQGVFRAIQLAQAAMSKSDAdpaaD----ATSA				3	Query	87	ss++++++a+K+aeL++L++lr+ s++La++l++l+e+++tl +g++++asv+a+W+ v+r+i+la++++ k+ + + +		qssaleqkiaeKraeLesLkelrelsddLakqleelaekletlsdgtesVasvlanWdsvlrsislaslsllkyse....edeseeeee	1		6899********************************************************************988844432....2222		240509531	MSY001_2774		32
results	MVES_003421	MVES_003421	PKI82584	PF08654.10	1	15533108628945 2020962	0.3	hypothetical protein	1.4e-21	http://ensemblgenomes.org/id/MVES_003421	3	Eukaryota	1	1	13	1	1	Basidiomycota	-66.9524	89.7	240512536	Malassezia vespertilionis	2020962	http://www.uniprot.org/taxonomy/	0.360825	35	114	120	103	0.896907	87	VSNASAARLAAKQAELQALQSLRNESATLAQEMSKLGDRVDTLVQGA--VASVMASWQGVFRAIQIAQTAMAASQA----LDKEEEERQVPDAVVRIPIQQAR				3	Query	105	s+a ++++a+K+aeL++L+ lr+ s++La+++ +l ++++tl +g+ Vasv+a+W+ v+r+i++a+++++ +++ ++ee+e+++P+++VRip+++++		qssaleqkiaeKraeLesLkelrelsddLakqleelaekletlsdgtesVasvlanWdsvlrsislaslsllkyseedeseeeeekeeplPetLVRipveeee	1		688999***************************************95..***********************5555....556667789***********986		240512536	MVES_003421	hypothetical protein	17
results	MBM_00437	MBM_00437	EKD21324	PF08654.10	1	15533108628945 1072389	0.3	DASH complex subunit Dad2	1.5e-32	http://ensemblgenomes.org/id/MBM_00437	3	Eukaryota	1	1	13	1	1	Ascomycota	-92.2556	125.1	235885454	Marssonina brunnea f. sp. multigermtubi (strain MB_m1)	1072389	http://www.uniprot.org/taxonomy/	0.542056	58	144	120	111	0.897196	96	QSPVLLARINEKKAELENLKQLRDLSAGLAGQMQMLEEKLSTLSDGTEAVATVLGNWHNVLRAISMASMKIPKPKDSDDAEREEPKDpvteSALPQTLVRIPTEHAPMLQQ				3	Query	109	qs+ l ++i+eK+aeLe+Lk+lr+ls++La q++ l+ekl+tlsdgte+Va+vl nW++vlr+is+as+++ k++++d++e+ee k+ +lP+tLVRip+e++ ++		qssaleqkiaeKraeLesLkelrelsddLakqleelaekletlsdgtesVasvlanWdsvlrsislaslsllkyseedeseeeeeke....eplPetLVRipveeeeesea	1		6778999*********************************************************************8888877777789999************9987643		235885454	MBM_00437	DASH complex subunit Dad2	26
results	FA14DRAFT_160874	FA14DRAFT_160874	PWN35905	PF08654.10	1	15533108628945 1280837	0.3	hypothetical protein	1.1e-20	http://ensemblgenomes.org/id/FA14DRAFT_160874	3	Eukaryota	1	1	13	1	1	Basidiomycota	-64.9362	86.8	243020337	Meira miltonrushii	1280837	http://www.uniprot.org/taxonomy/	0.326923	34	143	120	106	0.817308	85	ASARLQAKRQELEGLLMLKEKSARLARDIEKLGDNVDALVEGGEAVASVMSSWSGVFRAMQIARQSMLSKQM--TQDDVTIEQKQVPDTLVRLPVDTGTSTEKTKN				7	Query	112	+++++Kr+eLe L l+e s++La +e+l ++++ l +g+e+Vasv+++W v+r++++a++s+l ++ ++++ + +++++P+tLVR+pv++ +++e+ ++		leqkiaeKraeLesLkelrelsddLakqleelaekletlsdgtesVasvlanWdsvlrsislaslsllkyseedeseeeeekeeplPetLVRipveeeeeseaeae	1		56899***************************************************************5555..33333444489***********9988655444		243020337	FA14DRAFT_160874	hypothetical protein	38
results	MELLADRAFT_109307	MELLADRAFT_109307	EGG03488	PF08654.10	1	15533108628945 747676	0.6	hypothetical protein	3e-07	http://ensemblgenomes.org/id/MELLADRAFT_109307	3	Eukaryota	1	1	13	1	1	Basidiomycota	-33.9856	43.4	242726818	Melampsora larici-populina (strain 98AG31 / pathotype 3-4-7)	747676	http://www.uniprot.org/taxonomy/	0.212121	21	127	120	119	0.676768	67	ISKLKDKQAELAAIIQLNEMTGSMSDQVTLLSTQFSLGADGLQAIESVVQKFQNVFVYAQKAIAARTEAATmadttmtqatS---------QvanrrrvieeDTPIDMLVRIPLPESNS				8	Query	106	+k++ K+aeL+++ +l+e++ ++ +q++ l+++++ +dg +++ sv++ ++v+ + a ++ ++++ + + ++ + LVRip+ e+++		eqkiaeKraeLesLkelrelsddLakqleelaekletlsdgtesVasvlanWdsvlrsislaslsllkyse..........edeseeeeeke..........eplPetLVRipveeeee	1		57999***************************************************99999988887666676677654331.........2223344566555568******988775		242726818	MELLADRAFT_109307	hypothetical protein	14
results	K444DRAFT_607602	K444DRAFT_607602	PMD66163	PF08654.10	1	15533108628945 1095630	0.2	hypothetical protein	3.5e-32	http://ensemblgenomes.org/id/K444DRAFT_607602	3	Eukaryota	1	1	13	1	1	Ascomycota	-91.4011	123.9	235837489	Meliniomyces bicolor E	1095630	http://www.uniprot.org/taxonomy/	0.537037	58	147	120	113	0.87963	95	QSPILLARINEKKAELENLKQLRDLSAGLAGQMQMLEEKLATLSDGTEAVATVLGNWHNVLRAISMASMKIPRPKEgEDNTTVNVEKKadseLPLPQTLVRIPTEHAPMLQQS				3	Query	110	qs+ l ++i+eK+aeLe+Lk+lr+ls++La q++ l+ekl+tlsdgte+Va+vl nW++vlr+is+as+++ +++e ed++ + ek+ plP+tLVRip+e++ +++		qssaleqkiaeKraeLesLkelrelsddLakqleelaekletlsdgtesVasvlanWdsvlrsislaslsllkyse.edeseeeeeke....eplPetLVRipveeeeeseae	1		6788999********************************************************************985555555555555669************99876544		235837489	K444DRAFT_607602	hypothetical protein	26
results	MAC_05779	MAC_05779	EFY88173	PF08654.10	1	15533108628945 655827	2.1	hypothetical protein	2.8e-33	http://ensemblgenomes.org/id/MAC_05779	3	Eukaryota	1	1	13	1	1	Ascomycota	-93.9153	127.4	238118886	Metarhizium acridum (strain CQMa 102)	655827	http://www.uniprot.org/taxonomy/	0.518182	57	137	120	110	0.890909	98	QSPALLARIEEKKAELQSLRELRDLSAAVSNQMEALEQKLTTLSDGTEAVAAVMGNWHNVLRAINMASTKLAKPSTDTPMEDASASNEPLPQTLVRIPTEHAPTLQAQAD				3	Query	112	qs+al ++i+eK+aeL+sL+elr+ls+++ +q+e+l++kl tlsdgte+Va v+ nW++vlr+i++as++l+k+s ++ e+ + ++eplP+tLVRip+e++ + +a+a+		qssaleqkiaeKraeLesLkelrelsddLakqleelaekletlsdgtesVasvlanWdsvlrsislaslsllkyseedeseeeeekeeplPetLVRipveeeeeseaeae	1		899*************************************************************************88888888888**************999855543		238118886	MAC_05779	hypothetical protein	13
results	MAM_04075	MAM_04075	KHN98314	PF08654.10	1	15533108628945 1081103	5.5	DASH complex, subunit Dad2	1.8e-28	http://ensemblgenomes.org/id/MAM_04075	3	Eukaryota	1	1	13	1	1	Ascomycota	-82.8275	111.9	238012558	Metarhizium album (strain ARSEF 1941)	1081103	http://www.uniprot.org/taxonomy/	0.5	55	157	120	135	0.845455	93	QSPALLARIEEKKAELQSLRELRDLSAAVSNQMEALEQKLTTLSDGTEAIAAVMGNWHNVLRAINMASSMFRDETEssttaneaslffaaklakpsSDASME----DapasnESLPQTLVRIPTEHAPTLQAQAD				3	Query	112	qs+al ++i+eK+aeL+sL+elr+ls+++ +q+e+l++kl tlsdgte++a v+ nW++vlr+i++as+ ++e +d+s e + e lP+tLVRip+e++ + +a+a+		qssaleqkiaeKraeLesLkelrelsddLakqleelaekletlsdgtesVasvlanWdsvlrsislaslsllkyse....................edeseeeeeke.....eplPetLVRipveeeeeseaeae	1		899********************************************************************9999999999999999999997665333332....1244579**************99855443		238012558	MAM_04075	DASH complex, subunit Dad2	13
results	MAN_03868	MAN_03868	KID67110	PF08654.10	1	15533108628945 1276135	1.9	DASH complex subunit Dad2	1.1e-32	http://ensemblgenomes.org/id/MAN_03868	3	Eukaryota	1	1	13	1	1	Ascomycota	-92.5131	125.5	238029546	Metarhizium anisopliae (strain ARSEF 549)	1276135	http://www.uniprot.org/taxonomy/	0.504587	55	137	120	109	0.899083	98	SPALLARIEEKKAELQSLRELRDLSAAVSNQMEALEQKLTTLSDGTEAVAAVMGNWHNVLRAINMASTKLAKPSDDTTMEDASASNESLPQTLVRIPTEHAPTLQAQAD				4	Query	112	s+al ++i+eK+aeL+sL+elr+ls+++ +q+e+l++kl tlsdgte+Va v+ nW++vlr+i++as++l+k+s++++ e+ + ++e lP+tLVRip+e++ + +a+a+		ssaleqkiaeKraeLesLkelrelsddLakqleelaekletlsdgtesVasvlanWdsvlrsislaslsllkyseedeseeeeekeeplPetLVRipveeeeeseaeae	1		68999**********************************************************************88888888888**************999855543		238029546	MAN_03868	DASH complex subunit Dad2	14
results	H633G_05087	H633G_05087	KJK91054	PF08654.10	1	15533108628945 1291519	1.6	hypothetical protein	5.4e-33	http://ensemblgenomes.org/id/H633G_05087	3	Eukaryota	1	1	13	1	1	Ascomycota	-93.2651	126.5	238078069	Metarhizium anisopliae BRIP 53284 (GCA_000426985)	1291519	http://www.uniprot.org/taxonomy/	0.504587	55	148	120	109	0.899083	98	SPALLARIEEKKAELQSLRELRDLSAAVSNQMEALEQKLTTLSDGTEAVAAVMGNWHNVLRAINMASTKLAKPSNDTTMEDASASNESLPQTLVRIPTEHAPTLQAQAD				4	Query	112	s+al ++i+eK+aeL+sL+elr+ls+++ +q+e+l++kl tlsdgte+Va v+ nW++vlr+i++as++l+k+s++++ e+ + ++e lP+tLVRip+e++ + +a+a+		ssaleqkiaeKraeLesLkelrelsddLakqleelaekletlsdgtesVasvlanWdsvlrsislaslsllkyseedeseeeeekeeplPetLVRipveeeeeseaeae	1		78999**********************************************************************88888888888**************999855543		238078069	H633G_05087	hypothetical protein	25
results	H634G_02748	H634G_02748	KJK81489	PF08654.10	1	15533108628945 1291518	1.6	hypothetical protein	5.4e-33	http://ensemblgenomes.org/id/H634G_02748	3	Eukaryota	1	1	13	1	1	Ascomycota	-93.2651	126.5	238066647	Metarhizium anisopliae BRIP 53293	1291518	http://www.uniprot.org/taxonomy/	0.504587	55	148	120	109	0.899083	98	SPALLARIEEKKAELQSLRELRDLSAAVSNQMEALEQKLTTLSDGTEAVAAVMGNWHNVLRAINMASTKLAKPSNDTTMEDASASNESLPQTLVRIPTEHAPTLQAQAD				4	Query	112	s+al ++i+eK+aeL+sL+elr+ls+++ +q+e+l++kl tlsdgte+Va v+ nW++vlr+i++as++l+k+s++++ e+ + ++e lP+tLVRip+e++ + +a+a+		ssaleqkiaeKraeLesLkelrelsddLakqleelaekletlsdgtesVasvlanWdsvlrsislaslsllkyseedeseeeeekeeplPetLVRipveeeeeseaeae	1		78999**********************************************************************88888888888**************999855543		238066647	H634G_02748	hypothetical protein	25
results	MANI_109741	MANI_109741	KFG87068	PF08654.10	1	15533108628945 5530	1.9	hypothetical protein	1.1e-32	http://ensemblgenomes.org/id/MANI_109741	3	Eukaryota	1	1	13	1	1	Ascomycota	-92.5131	125.5	238099130	Metarhizium anisopliae str. E6 (GCA_000739145)	5530	http://www.uniprot.org/taxonomy/	0.504587	55	137	120	109	0.899083	98	SPALLARIEEKKAELQSLRELRDLSAAVSNQMEALEQKLTTLSDGTEAVAAVMGNWHNVLRAINMASTKLAKPSDDTTMEDASASNESLPQTLVRIPTEHAPTLQAQAD				4	Query	112	s+al ++i+eK+aeL+sL+elr+ls+++ +q+e+l++kl tlsdgte+Va v+ nW++vlr+i++as++l+k+s++++ e+ + ++e lP+tLVRip+e++ + +a+a+		ssaleqkiaeKraeLesLkelrelsddLakqleelaekletlsdgtesVasvlanWdsvlrsislaslsllkyseedeseeeeekeeplPetLVRipveeeeeseaeae	1		68999**********************************************************************88888888888**************999855543		238099130	MANI_109741	hypothetical protein	14
results	MBR_06815	MBR_06815	KID74091	PF08654.10	1	15533108628945 1276141	2.2	DASH complex subunit Dad2	7.8e-33	http://ensemblgenomes.org/id/MBR_06815	3	Eukaryota	1	1	13	1	1	Ascomycota	-92.9031	126	238046867	Metarhizium brunneum (strain ARSEF 3297)	1276141	http://www.uniprot.org/taxonomy/	0.504587	55	137	120	109	0.899083	98	SPALLARIEEKKAELQSLRELRDLSAAVSNQMEALEQKLTTLSDGTEAVAAVMGNWHNVLRAINMASTKLAKPSNDTTMEDASASNESLPQTLVRIPTEHAPTLQAQAD				4	Query	112	s+al ++i+eK+aeL+sL+elr+ls+++ +q+e+l++kl tlsdgte+Va v+ nW++vlr+i++as++l+k+s++++ e+ + ++e lP+tLVRip+e++ + +a+a+		ssaleqkiaeKraeLesLkelrelsddLakqleelaekletlsdgtesVasvlanWdsvlrsislaslsllkyseedeseeeeekeeplPetLVRipveeeeeseaeae	1		68999**********************************************************************88888888888**************999855543		238046867	MBR_06815	DASH complex subunit Dad2	14
results	MGU_04550	MGU_04550	KID88615	PF08654.10	1	15533108628945 1276136	1.4	DASH complex subunit Dad2	4.9e-32	http://ensemblgenomes.org/id/MGU_04550	3	Eukaryota	1	1	13	1	1	Ascomycota	-91.0546	123.4	238042545	Metarhizium guizhouense (strain ARSEF 977)	1276136	http://www.uniprot.org/taxonomy/	0.514019	55	135	120	109	0.906542	97	SPALLARIEEKKAELQSLRELRDFSAAVSNQMEALEQKLTTLSDGTEAVAAVMGNWHNVLRAINMASTKLAKPSS-DTTM-EDASNESLPQTLVRIPTEHAPTLQAQAD				4	Query	112	s+al ++i+eK+aeL+sL+elr++s+++ +q+e+l++kl tlsdgte+Va v+ nW++vlr+i++as++l+k+s+ d++ e+ ++e lP+tLVRip+e++ + +a+a+		ssaleqkiaeKraeLesLkelrelsddLakqleelaekletlsdgtesVasvlanWdsvlrsislaslsllkyseedeseeeeekeeplPetLVRipveeeeeseaeae	1		68999*********************************************************************9.4444.444448*************999855543		238042545	MGU_04550	DASH complex subunit Dad2	14
results	MAJ_06053	MAJ_06053	KID97976	PF08654.10	1	15533108628945 1276143	1.4	DASH complex subunit Dad2	1.8e-32	http://ensemblgenomes.org/id/MAJ_06053	3	Eukaryota	1	1	13	1	1	Ascomycota	-92.053	124.8	238057655	Metarhizium majus (strain ARSEF 297)	1276143	http://www.uniprot.org/taxonomy/	0.504587	55	137	120	109	0.889908	97	SPALLARIEEKKAELQSLRELRDLSAAVSNQMEALEQKLTTLSDGTEAVAAVMGNWHNVLRAINMASTKLAKPSSDTTMEDASASYESLPQTLVRIPTEHAPTLQAQAD				4	Query	112	s+al ++i+eK+aeL+sL+elr+ls+++ +q+e+l++kl tlsdgte+Va v+ nW++vlr+i++as++l+k+s++++ e+ + + e lP+tLVRip+e++ + +a+a+		ssaleqkiaeKraeLesLkelrelsddLakqleelaekletlsdgtesVasvlanWdsvlrsislaslsllkyseedeseeeeekeeplPetLVRipveeeeeseaeae	1		68999**********************************************************************77777777777**************999855543		238057655	MAJ_06053	DASH complex subunit Dad2	14
results	NOR_05403	NOR_05403	OAA41325	PF08654.10	1	15533108628945 1081105	0.2	DASH complex, subunit Dad2	4.2e-30	http://ensemblgenomes.org/id/NOR_05403	3	Eukaryota	1	1	13	1	1	Ascomycota	-86.6064	117.2	238017437	Metarhizium rileyi RCEF 4871	1081105	http://www.uniprot.org/taxonomy/	0.5	55	170	120	110	0.854545	94	QSPALLARIEEKKGELQNLRELRDLSAAVASQMEALEQKLTTLSDGTGAIAAVLSNWHNVLRAINMASAKLAKPSGDAPMEDAPEPAELLPQTLVRIPTEHAPTLQAQAD				3	Query	112	qs+al ++i+eK+ eL++L+elr+ls+++a+q+e+l++kl tlsdgt ++a vl+nW++vlr+i++as++l+k+s + e+ e e lP+tLVRip+e++ + +a+a+		qssaleqkiaeKraeLesLkelrelsddLakqleelaekletlsdgtesVasvlanWdsvlrsislaslsllkyseedeseeeeekeeplPetLVRipveeeeeseaeae	1		899*************************************************************************66666666666***************99854443		238017437	NOR_05403	DASH complex, subunit Dad2	25
results	X797_000036	X797_000036	EXV05324	PF08654.10	1	15533108628945 568076	1.6	DASH complex subunit Dad2	5.4e-33	http://ensemblgenomes.org/id/X797_000036	3	Eukaryota	1	1	13	1	1	Ascomycota	-93.2715	126.5	238115227	Metarhizium robertsii	568076	http://www.uniprot.org/taxonomy/	0.504587	55	148	120	109	0.899083	98	SPALLARIEEKKAELQSLRELRDLSAAVSNQMEALEQKLTTLSDGTEAVAAVMGNWHNVLRAINMASTKLAKPSNDTTMEDASASNESLPQTLVRIPTEHAPTLQAQAD				4	Query	112	s+al ++i+eK+aeL+sL+elr+ls+++ +q+e+l++kl tlsdgte+Va v+ nW++vlr+i++as++l+k+s++++ e+ + ++e lP+tLVRip+e++ + +a+a+		ssaleqkiaeKraeLesLkelrelsddLakqleelaekletlsdgtesVasvlanWdsvlrsislaslsllkyseedeseeeeekeeplPetLVRipveeeeeseaeae	1		78999**********************************************************************88888888888**************999855543		238115227	X797_000036	DASH complex subunit Dad2	25
results	MAA_01741	MAA_01741	EFZ02159	PF08654.10	1	15533108628945 655844	2.2	DASH complex subunit Dad2	7.8e-33	http://ensemblgenomes.org/id/MAA_01741	3	Eukaryota	1	1	13	1	1	Ascomycota	-92.9031	126	238127979	Metarhizium robertsii (strain ARSEF 23 / ATCC MYA-3075)	655844	http://www.uniprot.org/taxonomy/	0.504587	55	137	120	109	0.899083	98	SPALLARIEEKKAELQSLRELRDLSAAVSNQMEALEQKLTTLSDGTEAVAAVMGNWHNVLRAINMASTKLAKPSNDTTMEDASASNESLPQTLVRIPTEHAPTLQAQAD				4	Query	112	s+al ++i+eK+aeL+sL+elr+ls+++ +q+e+l++kl tlsdgte+Va v+ nW++vlr+i++as++l+k+s++++ e+ + ++e lP+tLVRip+e++ + +a+a+		ssaleqkiaeKraeLesLkelrelsddLakqleelaekletlsdgtesVasvlanWdsvlrsislaslsllkyseedeseeeeekeeplPetLVRipveeeeeseaeae	1		68999**********************************************************************88888888888**************999855543		238127979	MAA_01741	DASH complex subunit Dad2	14
results	METBIDRAFT_38182	METBIDRAFT_38182	OBA24358	PF08654.10	0	15533108628945 869754	3.5	DASH complex, subunit Dad2	7.1e-24	http://ensemblgenomes.org/id/METBIDRAFT_38182	3	Eukaryota	1	1	13	1	1	Ascomycota	-72.2639	97.1	239184842	Metschnikowia bicuspidata var. bicuspidata NRRL YB-4993	869754	http://www.uniprot.org/taxonomy/	0.428571	42	103	120	105	0.867347	85	K--NTLQQKIDEKARQLQELKEINRFTNILAQQLDEIEKKLEVMTDGSESVAYILSNWKNVASAISLASLGIANHAS-----RVNDNNEPMPELLVRLNWSEDSD				2	Query	106	+ + l+qki eK + L++Lke++ +++ La+ql+e+++kle ++dg+esVa +l+nW++v ++islasl++++ ++ + ++++ep+Pe LVR++ +e+++		sqssaleqkiaeKraeLesLkelrelsddLakqleelaekletlsdgtesVasvlanWdsvlrsislaslsllkyseedeseeeeekeeplPetLVRipveeeee	1		4..789*******************************************************************5555.....5666679**********999886		239184842	METBIDRAFT_38182	DASH complex, subunit Dad2	2
results	PGUG_05335	PGUG_05335	EDK41236	PF08654.10	1	15533108628945 294746	1.3	hypothetical protein	1.1e-32	http://ensemblgenomes.org/id/PGUG_05335	3	Eukaryota	1	1	13	1	1	Ascomycota	-92.5399	125.5	240466153	Meyerozyma guilliermondii (strain ATCC 6260 / CBS 566 / DSM 6381 / JCM 1539 / NBRC 10279 / NRRL Y-324)	294746	http://www.uniprot.org/taxonomy/	0.59596	59	127	120	104	0.959596	95	KSTHIQQKIAEKRAELENLTEIKNLTQNLTSQLKDLETKLSAMSDGTETVALVLSNWQNVVRSVSLASLGLLKYSEED-----YKNGNPMPEPLVRIPLAKEEE				3	Query	106	+s++++qkiaeKraeLe+L+e+++l+++L++ql++l++kl+ +sdgte+Va vl+nW++v+rs+slasl+llkyseed ++ +p+Pe+LVRip+++eee		qssaleqkiaeKraeLesLkelrelsddLakqleelaekletlsdgtesVasvlanWdsvlrsislaslsllkyseedeseeeeekeeplPetLVRipveeeee	1		799*************************************************************************42.....33348************9985		240466153	PGUG_05335	hypothetical protein	29
results	BQ2448_2531	BQ2448_2531	SCV69511	PF08654.10	1	15533108628945 269621	0		2.6e-16	http://ensemblgenomes.org/id/BQ2448_2531	3	Eukaryota	1	1	13	1	1	Basidiomycota	-54.8631	72.7	242682932	Microbotryum intermedium	269621	http://www.uniprot.org/taxonomy/	0.27619	29	147	120	106	0.752381	79	MQRLMDKQREYEAFYKIHQQSQQLLDFLSQFSDQYDVLDGGSEAVGDVVEHWQTAFRATHLALASLEQQRK-EAEKNETSTQNLLPERLVRIPVATSNSGDPAAQH				8	Query	113	q++ K++e+e++ ++ + s++L + l + +++ + l g+e+V +v++ W++ +r+ +la +sl+++ + +++++e++ ++ lPe LVRipv+++++ + a++		eqkiaeKraeLesLkelrelsddLakqleelaekletlsdgtesVasvlanWdsvlrsislaslsllkyseedeseeeeekeeplPetLVRipveeeeeseaeaee	1		68999**************************************************************8888.7888888888**************9987433332		242682932	BQ2448_2531		27
results	MVLG_06557	MVLG_06557	MVLG_06557T0	PF08654.10	1	15533108628945 683840	0	hypothetical protein [Source:BROAD_M_violaceum;Acc:MVLG_06557]	4.9e-15	http://ensemblgenomes.org/id/MVLG_06557	3	Eukaryota	1	1	13	1	1	Basidiomycota	-51.9209	68.6	242703636	Microbotryum lychnidis-dioicae (strain p1A1 Lamole / MvSl-1064)	683840	http://www.uniprot.org/taxonomy/	0.284314	29	140	120	103	0.735294	75	MQRLMDKQREYEAFYKIHQQSQQLLDFLSQFSDQYMVLDGGSEAVGDVVEHWQTAFRATHLALASLEQQRK-EAEASETSTHNLLPERLVRIPVATPNEVDDP				8	Query	110	q++ K++e+e++ ++ + s++L + l + +++ l g+e+V +v++ W++ +r+ +la +sl+++ + +++++e++ ++ lPe LVRipv++ +e ++		eqkiaeKraeLesLkelrelsddLakqleelaekletlsdgtesVasvlanWdsvlrsislaslsllkyseedeseeeeekeeplPetLVRipveeeeeseae	1		68999**************************************************************8888.67777777889************99987544		242703636	MVLG_06557	hypothetical protein [Source:BROAD_M_violaceum;Acc:MVLG_06557]	27
results	Micbo1qcDRAFT_170856	Micbo1qcDRAFT_170856	KXJ97130	PF08654.10	1	15533108628945 196109	2.4	DASH complex subunit Dad2-domain-containing protein	3.4e-33	http://ensemblgenomes.org/id/Micbo1qcDRAFT_170856	3	Eukaryota	1	1	13	1	1	Ascomycota	-93.7399	127.2	236621633	Microdochium bolleyi	196109	http://www.uniprot.org/taxonomy/	0.482759	56	152	120	120	0.931034	108	QSSALAARVSEKKTELESLKELRDLSAEMASQMEALEQKLATLTDGTEAIATVIGNWHNVLRAINMASAKLPQPKVdietNDDEPRDDQDQMPLPQTLVRIPTEHAPSLQAQADEALENE				3	Query	118	qssal+++++eK+ eLesLkelr+ls+++a+q+e+l++kl+tl+dgte++a+v+ nW++vlr+i++as++l +++ +d++ +++++++plP+tLVRip+e++ + +a+a+e+ ++e		qssaleqkiaeKraeLesLkelrelsddLakqleelaekletlsdgtesVasvlanWdsvlrsislaslsllkyse....edeseeeeekeeplPetLVRipveeeeeseaeaeeeaaee	1		89**********************************************************************9988887644555555556****************9998888877666		236621633	Micbo1qcDRAFT_170856	DASH complex subunit Dad2-domain-containing protein	27
results	E5Q_01128	E5Q_01128	GAA94476	PF02148.19 PF00443.29 PF00627.31 PF00627.31 PF08654.10	5	238932266357334 764103	0.2	hypothetical protein	9.1e-14	http://ensemblgenomes.org/id/E5Q_01128	3	Eukaryota	1	1	13	1	1	Basidiomycota	-48.9947	64.5	243002754	Mixia osmundae (strain CBS 9802 / IAM 14324 / JCM 22182 / KY 12970)	764103	http://www.uniprot.org/taxonomy/	0.385417	37	891	120	98	0.760417	73	SAQLKLREKQKELDGFLKVEQQSAQLALYFEKIAGQTELLLTSGETVAQVASNWGNVFRATNLALASLAAKRK--EAGEGESQEGILPEVLVRIPTSE				6	Query	103	+ + k++eK++eL+ + ++++ s++La +e++a + e l + +e+Va+v +nW +v+r+ +la +sl+ + + e+ e e++e lPe LVRip++e		aleqkiaeKraeLesLkelrelsddLakqleelaekletlsdgtesVasvlanWdsvlrsislaslsllkyseedeseeeeekeeplPetLVRipvee	2		668899*************************************************************995554..3444555569**********986		243002754	E5Q_01128	hypothetical protein	795
results	E5Q_01128	E5Q_01128	GAA94476	PF02148.19 PF00443.29 PF00627.31 PF00627.31 PF08654.10	5	238932266357334 764103	0.2	hypothetical protein	9.1e-14	http://ensemblgenomes.org/id/E5Q_01128	3	Eukaryota	1	1	13	1	1	Basidiomycota	-48.9947	64.5	243002754	Mixia osmundae (strain CBS 9802 / IAM 14324 / JCM 22182 / KY 12970)	764103	http://www.uniprot.org/taxonomy/
results	E5Q_01129	E5Q_01129	GAA94477	PF02148.19 PF00443.29 PF00627.31 PF00627.31 PF08654.10	5	238932266357334 764103	0.2	hypothetical protein	9.4e-14	http://ensemblgenomes.org/id/E5Q_01129	3	Eukaryota	1	1	13	1	1	Basidiomycota	-48.9659	64.4	242999219	Mixia osmundae (strain CBS 9802 / IAM 14324 / JCM 22182 / KY 12970)	764103	http://www.uniprot.org/taxonomy/	0.385417	37	826	120	98	0.760417	73	SAQLKLREKQKELDGFLKVEQQSAQLALYFEKIAGQTELLLTSGETVAQVASNWGNVFRATNLALASLAAKRK--EAGEGESQEGILPEVLVRIPTSE				6	Query	103	+ + k++eK++eL+ + ++++ s++La +e++a + e l + +e+Va+v +nW +v+r+ +la +sl+ + + e+ e e++e lPe LVRip++e		aleqkiaeKraeLesLkelrelsddLakqleelaekletlsdgtesVasvlanWdsvlrsislaslsllkyseedeseeeeekeeplPetLVRipvee	1		668899*************************************************************995554..3444555569**********986		242999219	E5Q_01129	hypothetical protein	730
results	AAL_04107	AAL_04107	KZZ96878	PF08654.10	1	15533108628945 1081109	1	DASH complex, subunit Dad2	1.4e-31	http://ensemblgenomes.org/id/AAL_04107	3	Eukaryota	1	1	13	1	1	Ascomycota	-90.0149	122	237993889	Moelleriella libera RCEF 2490	1081109	http://www.uniprot.org/taxonomy/	0.522523	58	137	120	113	0.873874	97	SPALAARIEEKKAELESLKELRDLSAAVANQMEALEQKLTTLSDGTEAIAAVMGNWHNVLRAINMASSKLTTSAGDVVKEESLPSTETLPQTLVRIPTEHAPSLqaQAEAIEA				4	Query	114	s+al+++i+eK+aeLesLkelr+ls+++a+q+e+l++kl tlsdgte++a v+ nW++vlr+i++as++l+ ++ + +ee + e+lP+tLVRip+e++ + +aea e+		ssaleqkiaeKraeLesLkelrelsddLakqleelaekletlsdgtesVasvlanWdsvlrsislaslsllkyseedeseeeeekeeplPetLVRipveeeees..eaeaeee	1		7899*******************************************************************7777433444444449*************9998433333344		237993889	AAL_04107	DASH complex, subunit Dad2	14
results	MPER_08574	MPER_08574	EEB92854	PF08654.10	1	15533108628945 554373	0	hypothetical protein	1.2e-07	http://ensemblgenomes.org/id/MPER_08574	3	Eukaryota	1	1	13	1	1	Basidiomycota	-34.88	44.7	242234637	Moniliophthora perniciosa (strain FA553 / isolate CP02)	554373	http://www.uniprot.org/taxonomy/	0.242424	24	146	120	105	0.676768	67	SSAATLAKLLEKKKEYEGVAALDKTSALFLERITGLMEDTDVMANAGEALGLVLEQWPKMFQILNLYLSTRTDTTD------GTDHATENGQMLVRIPIEELQQS				3	Query	107	+s a+ +k+ eK++e+e + +l + s+ ++++ l e+ + +++ +e+ vl+ W++ +++++l + + +++ +++ + + LVRip+ee ++s		qssaleqkiaeKraeLesLkelrelsddLakqleelaekletlsdgtesVasvlanWdsvlrsislaslsllkyseedeseeeeekeeplPetLVRipveeeees	1		4678899*********************************************************998666664444......22233556789*******98886		242234637	MPER_08574	hypothetical protein	41
results	WG66_6786	WG66_6786	KTB40625	PF08654.10	0	15533108628945 221103	0	hypothetical protein	6e-07	http://ensemblgenomes.org/id/WG66_6786	3	Eukaryota	1	1	13	1	1	Basidiomycota	-33.2946	42.5	242200900	Moniliophthora roreri	221103	http://www.uniprot.org/taxonomy/	0.234694	23	126	120	104	0.663265	65	SAATLAKLLEKKKEYEGVAALDKTSTLFLERITGLMEDTDVMANAGEALGMVLEQWPKMFQILNLYLSTRTDTTD------GTDHATENGQMLIRIPIEELQQS				4	Query	107	s a+ +k+ eK++e+e + +l + s ++++ l e+ + +++ +e+ vl+ W++ +++++l + + +++ +++ + + L+Rip+ee ++s		ssaleqkiaeKraeLesLkelrelsddLakqleelaekletlsdgtesVasvlanWdsvlrsislaslsllkyseedeseeeeekeeplPetLVRipveeeees	1		678899*********************************************************998666664444......22233556789*******98886		242200900	WG66_6786	hypothetical protein	22
results	Moror_16337	Moror_16337	ESK91032	PF08654.10	0	15533108628945 1381753	0	hypothetical protein	6e-07	http://ensemblgenomes.org/id/Moror_16337	3	Eukaryota	1	1	13	1	1	Basidiomycota	-33.2946	42.5	242182547	Moniliophthora roreri (strain MCA 2997)	1381753	http://www.uniprot.org/taxonomy/	0.234694	23	126	120	104	0.663265	65	SAATLAKLLEKKKEYEGVAALDKTSTLFLERITGLMEDTDVMANAGEALGMVLEQWPKMFQILNLYLSTRTDTTD------GTDHATENGQMLIRIPIEELQQS				4	Query	107	s a+ +k+ eK++e+e + +l + s ++++ l e+ + +++ +e+ vl+ W++ +++++l + + +++ +++ + + L+Rip+ee ++s		ssaleqkiaeKraeLesLkelrelsddLakqleelaekletlsdgtesVasvlanWdsvlrsislaslsllkyseedeseeeeekeeplPetLVRipveeeees	1		678899*********************************************************998666664444......22233556789*******98886		242182547	Moror_16337	hypothetical protein	22
results	K457DRAFT_135288	K457DRAFT_135288	OAQ32365	PF08654.10	0	15533108628945 1314771	0.6	hypothetical protein	7.6e-15	http://ensemblgenomes.org/id/K457DRAFT_135288	3	Eukaryota	1	1	13	1	1	Mucoromycota	-51.4733	68	231154572	Mortierella elongata AG-77	1314771	http://www.uniprot.org/taxonomy/	0.386364	34	95	120	97	0.818182	72	PHLLQRMQEKKQELEHLLALRQLASHLQTHFDELSEKFDGLMQGNQATSNVLENWAGVFRTIDLTEKFASQEQ----DQQEQEK-----SSLVRIPT				5	Query	101	++l q+++eK++eLe+L +lr+l+++L++ ++el+ek++ l +g ++ ++vl+nW v+r+i l + + +++ +++e+ek LVRip+		saleqkiaeKraeLesLkelrelsddLakqleelaekletlsdgtesVasvlanWdsvlrsislaslsllkyseedeseeeeekeeplPetLVRipv	1		6899************************************************************988777443....3445555.....47888886		231154572	K457DRAFT_135288	hypothetical protein	7
results	MUCCIDRAFT_157871	MUCCIDRAFT_157871	OAD07602	PF08654.10	0	15533108628945 747725	0.3	hypothetical protein	0.00051	http://ensemblgenomes.org/id/MUCCIDRAFT_157871	3	Eukaryota	2	1	13	2	1	Mucoromycota	-26.5459	33	231035411	Mucor circinelloides f. lusitanicus CBS 277.49	747725	http://www.uniprot.org/taxonomy/	0.292308	19	125	120	70	0.723077	47	HEEVEETNRISELSQNLSAYLRRLGKSIETASDSAESAEHIMQNWDRTFSIMGEMNKGREKESQtwvrlK				15	Query	79	+e e+ +++ els++L + l +l +++et sd +es ++++nWd+ ++++ + + +k+s+ +		raeLesLkelrelsddLakqleelaekletlsdgtesVasvlanWdsvlrsislaslsllkyse.....e	1		5799999*********************************************999999988887665543		231035411	MUCCIDRAFT_157871	hypothetical protein	50
results	MYCTH_17562	MYCTH_17562	AEO61595	PF08654.10	1	15533108628945 573729	0.2	hypothetical protein	7.2e-32	http://ensemblgenomes.org/id/MYCTH_17562	3	Eukaryota	1	1	13	1	1	Ascomycota	-90.6811	122.9	238607323	Myceliophthora thermophila (strain ATCC 42464 / BCRC 31852 / DSM 1799)	573729	http://www.uniprot.org/taxonomy/	0.538462	56	129	120	108	0.923077	96	QSPALVARVNEKKAELENLKELRDLSAAVATQMEALEQKLATLSDGTEAIALVLSNWHNVLRAINMASAKLPKLAA----EPGDEDQPPLPQTLVRIPTEHAPALQAH				3	Query	110	qs+al ++++eK+aeLe+Lkelr+ls+++a+q+e+l++kl+tlsdgte++a vl+nW++vlr+i++as++l k ++ e +e+++plP+tLVRip+e++ + +a+		qssaleqkiaeKraeLesLkelrelsddLakqleelaekletlsdgtesVasvlanWdsvlrsislaslsllkyseedeseeeeekeeplPetLVRipveeeeeseae	1		6899********************************************************************9998....5677888**************9987654		238607323	MYCTH_17562	hypothetical protein	22
results	NADFUDRAFT_21402	NADFUDRAFT_21402	ODQ67395	PF08654.10	1	15533108628945 857566	0	DASH complex, subunit Dad2	1.6e-28	http://ensemblgenomes.org/id/NADFUDRAFT_21402	3	Eukaryota	1	1	13	1	1	Ascomycota	-82.9453	112.1	239349090	Nadsonia fulvescens var. elongata DSM 6958	857566	http://www.uniprot.org/taxonomy/	0.525773	51	104	120	100	0.886598	86	NPALVRRVIEKRRELEACREMQDMTSDLVTVFQELEAKLDVLSDGTEAVALVMSNWHNVLRSISLASHGLKKYTEE---DYENRDTPPLPEALVRIPIDE				4	Query	103	++al ++ eKr+eLe+ +e++++++dL++ ++el++kl+ lsdgte+Va v++nW++vlrsislas +l ky+ee + e+++ +plPe+LVRip++e		ssaleqkiaeKraeLesLkelrelsddLakqleelaekletlsdgtesVasvlanWdsvlrsislaslsllkyseedeseeeeekeeplPetLVRipvee	1		578899*********************************************************************4...33445569**********997		239349090	NADFUDRAFT_21402	DASH complex, subunit Dad2	7
results	BCR39DRAFT_488539	BCR39DRAFT_488539	ORY21107	PF08654.10	0	15533108628945 71784	0	DASH complex subunit Dad2-domain-containing protein	1.4e-14	http://ensemblgenomes.org/id/BCR39DRAFT_488539	3	Eukaryota	1	1	13	1	1	Basidiomycota	-50.8772	67.1	241031038	Naematelia encephala	71784	http://www.uniprot.org/taxonomy/	0.322917	31	126	120	98	0.760417	73	ILLQKQQEHAGLQALKESSAELLQRVEKLAEMSNIMADGGEAIGAVLKNWPHVFSVLNLFDKPPSPPSSpsRTTDRLDEEPPEPLP-QLVRLPYGGST				10	Query	105	+ +K++e + L++l+e s++L +++e+lae+ + ++dg+e++ vl+nW++v++ ++l+ +s+ +++++ +ee eplP +LVR+p+ ++		kiaeKraeLesLkelrelsddLakqleelaekletlsdgtesVasvlanWdsvlrsislaslsllkyse..edeseeeeekeeplPetLVRipveeee	1		5679*********************************************************999988885444444444555****.9*****98765		241031038	BCR39DRAFT_488539	DASH complex subunit Dad2-domain-containing protein	26
results	NCAS_0A03320	NCAS_0A03320	CCC66890	PF08654.10	0	15533108628945 1064592	5	hypothetical protein	1.8e-30	http://ensemblgenomes.org/id/NCAS_0A03320	3	Eukaryota	1	1	13	1	1	Ascomycota	-87.4677	118.4	239361658	Naumovozyma castellii (strain ATCC 76901 / CBS 4309 / NBRC 1992 / NRRL Y-12630)	1064592	http://www.uniprot.org/taxonomy/	0.457627	54	147	120	141	0.864407	102	M--SNQTDPQIYSKRQELEALKKITALTDTMKLQLGELSEQVQMMENNVDSVARVTAIWDSVMKSISQASLGLLQYAEsdyevgvwdessqgknrrldnDEDSQLENENEkvLPLPETLVRITAGEEADNTPDINQDVAEE				1	Query	118	M s++++ +i++Kr+eLe+Lk++++l+d+++ ql el+e++++++++ +sVa+v a Wdsv++sis+asl+ll+y+e +++s+ e+e+e plPetLVRi+ ee +++ + +++ aee		MsqssaleqkiaeKraeLesLkelrelsddLakqleelaekletlsdgtesVasvlanWdsvlrsislaslsllkyse.....................edeseeeeeke..eplPetLVRipveeeeeseaeaeeeaaee	1		4..48999****************************************************************************************99844455455554569***************9988888887776		239361658	NCAS_0A03320	hypothetical protein	1
results	NDAI_0A03180	NDAI_0A03180	CCD22475	PF08654.10	0	15533108628945 1071378	4.4	hypothetical protein	1.6e-25	http://ensemblgenomes.org/id/NDAI_0A03180	3	Eukaryota	1	1	13	1	1	Ascomycota	-76.0569	102.4	239367394	Naumovozyma dairenensis (strain ATCC 10597 / BCRC 20456 / CBS 421 / NBRC 0211 / NRRL Y-12639)	1071378	http://www.uniprot.org/taxonomy/	0.415094	44	148	120	131	0.801887	85	ELLISKQRELEALKKITTLTDNMKIQLDELSIQVSKLEHNASVVGDVTSIWDSVLKSISQASLGLLQYSEndyevgvwnnnnesR----D----DiynedkktgIPLPETLVRIRATTEDEDltQNEPNEG				9	Query	114	+ + +K++eLe+Lk++++l+d+++ ql+el+ ++++l+++++ V +v + Wdsvl+sis+asl+ll+yse + + + plPetLVRi+ ++e+e ++e +e		qkiaeKraeLesLkelrelsddLakqleelaekletlsdgtesVasvlanWdsvlrsislaslsllkyse..............edeseeeeeke.........eplPetLVRipveeeees..eaeaeee	1		56789***********************************************************************976543321....1....12334556789***********999987653333333		239367394	NDAI_0A03180	hypothetical protein	5
results	NechaG30360	NechaG30360	NechaP30360	PF08654.10	1	15533108628945 660122	1.5	Putative uncharacterized protein [Source:UniProtKB/TrEMBL;Acc:C7YW80]	1.6e-34	http://ensemblgenomes.org/id/NechaG30360	3	Eukaryota	1	1	13	1	1	Ascomycota	-96.8085	131.5	237789882	Nectria haematococca (strain 77-13-4 / ATCC MYA-4622 / FGSC 9596 / MPVI)	660122	http://www.uniprot.org/taxonomy/	0.543103	63	145	120	118	0.913793	106	QSPALLQRIEEKKAELENLRELRDLSAAVATQMEALEQKLSTLSDGTEAIAAVVGNWHNVLRAINMASSKLAKTAANAPAEESQDQPGPLPQTLVRIPTEHAPALqaQAEAAEAAAEE				3	Query	118	qs+al q+i+eK+aeLe+L+elr+ls+++a+q+e+l++kl+tlsdgte++a v+ nW++vlr+i++as++l+k++++ +ee +++ plP+tLVRip+e++ + +aea+e+aaee		qssaleqkiaeKraeLesLkelrelsddLakqleelaekletlsdgtesVasvlanWdsvlrsislaslsllkyseedeseeeeekeeplPetLVRipveeeees..eaeaeeeaaee	1		899************************************************************************977777777777****************995555566666665		237789882	NechaG30360	Putative uncharacterized protein [Source:UniProtKB/TrEMBL;Acc:C7YW80]	25
results	NEOLI_001775	NEOLI_001775	OLL22428	PF08654.10	0	15533108628945 1198029	0.1	DASH complex subunit DAD2	1.5e-15	http://ensemblgenomes.org/id/NEOLI_001775	3	Eukaryota	1	1	13	1	1	Ascomycota	-53.1063	70.2	238969816	Neolecta irregularis (strain DAH-3)	1198029	http://www.uniprot.org/taxonomy/	0.422535	30	89	120	71	0.84507	60	VQALQAKILGKQREYENLLHLKDLSVGLASQMEQLNLKIDTLSLGTDAIADVLSGWSNVFRAINLSTCKIN				4	Query	74	+al++ki K++e+e+L +l++ls +La+q+e+l+ k++tls gt+++a+vl+ W +v+r+i+l + +++		ssaleqkiaeKraeLesLkelrelsddLakqleelaekletlsdgtesVasvlanWdsvlrsislaslsll	1		5799*************************************************************998876		238969816	NEOLI_001775	DASH complex subunit DAD2	13
results	NEOLEDRAFT_1068021	NEOLEDRAFT_1068021	KZT24265		0	239941098298987 1314782	0	hypothetical protein	8.9e-05	http://ensemblgenomes.org/id/NEOLEDRAFT_1068021	3	Eukaryota	1	1	13	1	1	Basidiomycota	-28.2884	35.5	241353117	Neolentinus lepideus HHB14362 ss-1	1314782	http://www.uniprot.org/taxonomy/	0.264706	27	123	120	104	0.647059	66	TSSSANAKLREKKKEFQAVAALERASAVFAERIEELCHDGEIMANAGMVHGKVLSQWGDMFDILDFFLSTRDAKPE--GTEEGEAPSTASGVQLVRIPLEELQG				3	Query	106	+ss+ ++k++eK++e++++ +l+ +s+ a+++eel ++ e +++ + +vl+ W + ++ + + + e +ee e ++ +LVRip+ee +		qssaleqkiaeKraeLesLkelrelsddLakqleelaekletlsdgtesVasvlanWdsvlrsislaslsllkyseedeseeeeekeeplPetLVRipveeeee	1		588999*********************************************************9987555443333..223222333777779*****998665		241353117	NEOLEDRAFT_1068021	hypothetical protein	12
results	AK830_g3214	AK830_g3214	KPM43336	PF08654.10	0	15533108628945 78410	7.1	hypothetical protein	1.5e-13	http://ensemblgenomes.org/id/AK830_g3214	3	Eukaryota	2	2	13	1	2	Ascomycota	-48.4725	63.7	236884639	Neonectria ditissima	78410	http://www.uniprot.org/taxonomy/	0.632653	31	126	120	49	0.959184	47	QSPALLARIEEKKAELESLRELRDLSAAVAGQMEALEKKLSTLSDGTEA				3	Query	51	qs+al ++i+eK+aeLesL+elr+ls+++a q+e+l++kl+tlsdgte+		qssaleqkiaeKraeLesLkelrelsddLakqleelaekletlsdgtes	1		899********************************************97		236884639	AK830_g3214	hypothetical protein	24
results	AK830_g3214	AK830_g3214	KPM43336	PF08654.10	0	15533108628945 78410	7.1	hypothetical protein	1.5e-13	http://ensemblgenomes.org/id/AK830_g3214	3	Eukaryota	2	2	13	1	2	Ascomycota	-48.4725	63.7	236884639	Neonectria ditissima	78410	http://www.uniprot.org/taxonomy/	0.555556	20	126	120	38	0.805556	29	EEGQEVTGPLPQVLVRIPTEHAPALqaQAEAAEAAAEE				83	Query	118	ee +e plP+ LVRip+e++ + +aea+e+aaee		eeeeekeeplPetLVRipveeeees..eaeaeeeaaee	1		33344449***************996556666666666		236884639	AK830_g3214	hypothetical protein	84
results	GE21DRAFT_3170	GE21DRAFT_3170	KHE85639	PF08654.10	1	15533108628945 5141	0.4	hypothetical protein	1.1e-32	http://ensemblgenomes.org/id/GE21DRAFT_3170	3	Eukaryota	1	1	13	1	1	Ascomycota	-92.5276	125.5	238720374	Neurospora crassa	5141	http://www.uniprot.org/taxonomy/	0.558559	62	130	120	115	0.90991	101	QSPALVARVNEKKAELENLKELRDLSAAMATQMEALAQKLATLSDGTEAIALVLSNWHNVLRAINMASAKLPKPSAG----VQEPSEEELPQTLVRIPTEHAPALQAHAEGAAEE				3	Query	117	qs+al ++++eK+aeLe+Lkelr+ls+++a+q+e+la+kl+tlsdgte++a vl+nW++vlr+i++as++l k+s+ +e +ee lP+tLVRip+e++ + +a+ae +a+e		qssaleqkiaeKraeLesLkelrelsddLakqleelaekletlsdgtesVasvlanWdsvlrsislaslsllkyseedeseeeeekeeplPetLVRipveeeeeseaeaeeeaae	1		899*********************************************************************99993....33444578**************987666555544		238720374	GE21DRAFT_3170	hypothetical protein	19
results	NCU01841	NCU01841	EAA27389	PF08654.10	1	15533108628945 367110	0.4	hypothetical protein	1.1e-32	http://ensemblgenomes.org/id/NCU01841	3	Eukaryota	1	1	13	1	1	Ascomycota	-92.5276	125.5	238686314	Neurospora crassa (strain ATCC 24698 / 74-OR23-1A / CBS 708.71 / DSM 1257 / FGSC 987)	367110	http://www.uniprot.org/taxonomy/	0.558559	62	130	120	115	0.90991	101	QSPALVARVNEKKAELENLKELRDLSAAMATQMEALAQKLATLSDGTEAIALVLSNWHNVLRAINMASAKLPKPSAG----VQEPSEEELPQTLVRIPTEHAPALQAHAEGAAEE				3	Query	117	qs+al ++++eK+aeLe+Lkelr+ls+++a+q+e+la+kl+tlsdgte++a vl+nW++vlr+i++as++l k+s+ +e +ee lP+tLVRip+e++ + +a+ae +a+e		qssaleqkiaeKraeLesLkelrelsddLakqleelaekletlsdgtesVasvlanWdsvlrsislaslsllkyseedeseeeeekeeplPetLVRipveeeeeseaeaeeeaae	1		899*********************************************************************99993....33444578**************987666555544		238686314	NCU01841	hypothetical protein	19
results	NEUTE1DRAFT_44921	NEUTE1DRAFT_44921	EGO56639	PF08654.10	1	15533108628945 510951	0.3	hypothetical protein	1.4e-32	http://ensemblgenomes.org/id/NEUTE1DRAFT_44921	3	Eukaryota	1	1	13	1	1	Ascomycota	-92.3302	125.2	238699710	Neurospora tetrasperma (strain FGSC 2508 / ATCC MYA-4615 / P0657)	510951	http://www.uniprot.org/taxonomy/	0.558559	62	130	120	115	0.90991	101	QSPALVARVNEKKAELENLKELRDLSAAMATQMEALAQKLATLSDGTEAIALVLSNWHNVLRAINMASAKLPKPSAG----VQEPSEEDLPQTLVRIPTEHAPALQAHAEGAAEE				3	Query	117	qs+al ++++eK+aeLe+Lkelr+ls+++a+q+e+la+kl+tlsdgte++a vl+nW++vlr+i++as++l k+s+ +e +ee lP+tLVRip+e++ + +a+ae +a+e		qssaleqkiaeKraeLesLkelrelsddLakqleelaekletlsdgtesVasvlanWdsvlrsislaslsllkyseedeseeeeekeeplPetLVRipveeeeeseaeaeeeaae	1		899*********************************************************************99993....33444578**************987666555544		238699710	NEUTE1DRAFT_44921	hypothetical protein	19
results	NEUTE2DRAFT_167900	NEUTE2DRAFT_167900	EGZ70487	PF08654.10	1	15533108628945 510952	0.3	hypothetical protein	1.4e-32	http://ensemblgenomes.org/id/NEUTE2DRAFT_167900	3	Eukaryota	1	1	13	1	1	Ascomycota	-92.3302	125.2	238710761	Neurospora tetrasperma (strain FGSC 2509 / P0656)	510952	http://www.uniprot.org/taxonomy/	0.558559	62	130	120	115	0.90991	101	QSPALVARVNEKKAELENLKELRDLSAAMATQMEALAQKLATLSDGTEAIALVLSNWHNVLRAINMASAKLPKPSAG----VQEPSEEDLPQTLVRIPTEHAPALQAHAEGAAEE				3	Query	117	qs+al ++++eK+aeLe+Lkelr+ls+++a+q+e+la+kl+tlsdgte++a vl+nW++vlr+i++as++l k+s+ +e +ee lP+tLVRip+e++ + +a+ae +a+e		qssaleqkiaeKraeLesLkelrelsddLakqleelaekletlsdgtesVasvlanWdsvlrsislaslsllkyseedeseeeeekeeplPetLVRipveeeeeseaeaeeeaae	1		899*********************************************************************99993....33444578**************987666555544		238710761	NEUTE2DRAFT_167900	hypothetical protein	19
results	HPODL_02603	HPODL_02603	ESW95960	PF08654.10	0	15533108628945 871575	1.8	hypothetical protein	2.5e-17	http://ensemblgenomes.org/id/HPODL_02603	3	Eukaryota	1	1	13	1	1	Ascomycota	-57.2048	76	239050060	Ogataea parapolymorpha (strain ATCC 26012 / BCRC 20466 / JCM 22074 / NRRL Y-7560 / DL-1)	871575	http://www.uniprot.org/taxonomy/	0.377551	37	105	120	103	0.77551	76	MDPLNVKVQQKLKELESLQQIRDLTKHLNVSLEEFAGQIELLGEEAGCIETVTQNWMRIIRAVSLASNSLSNYKE-----EDYETDRPMTERLVRCKIDESQK				4	Query	106	+ l+ k+++K +eLesL+++r+l+++L lee a ++e l +++ ++ +v +nW +++r++slas sl +y+e e+ e ++p+ e LVR +++e+++		ssaleqkiaeKraeLesLkelrelsddLakqleelaekletlsdgtesVasvlanWdsvlrsislaslsllkyseedeseeeeekeeplPetLVRipveeeee	1		4578899****************************************************************9999.....3445569************9986		239050060	HPODL_02603	hypothetical protein	3
results	OIDMADRAFT_113416	OIDMADRAFT_113416	KIN05659	PF08654.10	1	15533108628945 913774	0.2	hypothetical protein	1.2e-31	http://ensemblgenomes.org/id/OIDMADRAFT_113416	3	Eukaryota	1	1	13	1	1	Ascomycota	-90.1316	122.1	235355273	Oidiodendron maius Zn	913774	http://www.uniprot.org/taxonomy/	0.528302	56	135	120	109	0.877358	93	QSPILLARINEKKAELENLKQLRDLSGALAGQMQVLEEKLATLSDGTEAVATVLGNWHSVLQAISMASMKIPKPKEgpeIEDAQKEQDAELELPQTLVRIPTEHAPMLQ				3	Query	108	qs+ l ++i+eK+aeLe+Lk+lr+ls +La q++ l+ekl+tlsdgte+Va+vl nW+svl++is+as+++ k++e +++++e+++e lP+tLVRip+e++ +		qssaleqkiaeKraeLesLkelrelsddLakqleelaekletlsdgtesVasvlanWdsvlrsislaslsllkyse...edeseeeeekeeplPetLVRipveeeeese	1		6778899*********************************************************************99866778888899*************987664		235355273	OIDMADRAFT_113416	hypothetical protein	13
results	CDD82_247	CDD82_247	PHH81658	PF08654.10	1	15533108628945 1399860	2.9	hypothetical protein	7.8e-31	http://ensemblgenomes.org/id/CDD82_247	3	Eukaryota	1	1	13	1	1	Ascomycota	-88.2935	119.6	238223542	Ophiocordyceps australis	1399860	http://www.uniprot.org/taxonomy/	0.486239	53	143	120	113	0.917431	100	QSTALVARIEEKKAELENLKQLRDLSANVAAQMGALESKLATLSNGTEAIAVVMGNWHNVLRAINMASSKLAKPADD-T---LSDSAEALPQTLVRIPTEHAPTLQAQAEAAE				3	Query	115	qs+al ++i+eK+aeLe+Lk+lr+ls+++a+q+ +l++kl+tls+gte++a v+ nW++vlr+i++as++l+k++++ + +++ e+lP+tLVRip+e++ + +a+ae ++		qssaleqkiaeKraeLesLkelrelsddLakqleelaekletlsdgtesVasvlanWdsvlrsislaslsllkyseedeseeeeekeeplPetLVRipveeeeeseaeaeeea	1		899*********************************************************************99993.3...3344578**************9855554433		238223542	CDD82_247	hypothetical protein	25
results	CDD81_2423	CDD81_2423	PHH59873	PF08654.10	1	15533108628945 1399860	2.3	hypothetical protein	8.5e-31	http://ensemblgenomes.org/id/CDD81_2423	3	Eukaryota	1	1	13	1	1	Ascomycota	-88.2109	119.4	238228616	Ophiocordyceps australis	1399860	http://www.uniprot.org/taxonomy/	0.477064	52	146	120	113	0.908257	99	QSTALVARIEEKKAELDNLRQLRDLSGNVAAQMEALESKLATLSNGTEAIAAVMSNWHNVLRAINMASSKLPKPADD----ALSDSTEALPQTLVRIPTEHAPTLQAQAEAAE				3	Query	115	qs+al ++i+eK+aeL++L++lr+ls ++a+q+e+l++kl+tls+gte++a v++nW++vlr+i++as++l k++++ +++ e+lP+tLVRip+e++ + +a+ae ++		qssaleqkiaeKraeLesLkelrelsddLakqleelaekletlsdgtesVasvlanWdsvlrsislaslsllkyseedeseeeeekeeplPetLVRipveeeeeseaeaeeea	1		899*********************************************************************99993....33444579*************99855544433		238228616	CDD81_2423	hypothetical protein	25
results	CDD80_2872	CDD80_2872	PHH74749	PF08654.10	1	15533108628945 2004952	0.5	hypothetical protein	3.5e-29	http://ensemblgenomes.org/id/CDD80_2872	3	Eukaryota	1	1	13	1	1	Ascomycota	-84.4973	114.2	238234037	Ophiocordyceps camponoti-rufipedis	2004952	http://www.uniprot.org/taxonomy/	0.5	51	134	120	112	0.931373	95	QAPALAARIEEKRAELEHLKELRDLSSAVATQMEALEQRLSTLSGGAQAISAVMDNWHSVLRAINMASAKLAKTDQ----------DNALPQTLVRIPTEHAPALQAQAEAA				3	Query	114	q +al+++i+eKraeLe+Lkelr+ls+++a+q+e+l+++l+tls g+++++ v++nW+svlr+i++as++l+k+ + +++lP+tLVRip+e++ + +a+ae +		qssaleqkiaeKraeLesLkelrelsddLakqleelaekletlsdgtesVasvlanWdsvlrsislaslsllkyseedeseeeeekeeplPetLVRipveeeeeseaeaeee	1		7899********************************************************************5554..........479**************986655543		238234037	CDD80_2872	hypothetical protein	21
results	OCS_02209	OCS_02209	EQL02074	PF08654.10	1	15533108628945 911162	1.5	DASH complex, subunit Dad2	9.6e-33	http://ensemblgenomes.org/id/OCS_02209	3	Eukaryota	1	1	13	1	1	Ascomycota	-92.6929	125.7	238266189	Ophiocordyceps sinensis (strain Co18 / CGMCC 3.14243)	911162	http://www.uniprot.org/taxonomy/	0.513514	57	147	120	112	0.900901	100	QSPALVARIEEKKAELENLKELRDLSAAVAGQMAALEHKLQTLSGGTEAIAAVLSNWHNVLRAINMASTKLAAPSS-ESAEQEDQASKPLPQTLVRIPTEHAPTFQAQAEAM				3	Query	114	qs+al ++i+eK+aeLe+Lkelr+ls+++a q+ +l++kl+tls gte++a vl+nW++vlr+i++as++l+ +s+ +++e+e+++ +plP+tLVRip+e++ + +a+ae		qssaleqkiaeKraeLesLkelrelsddLakqleelaekletlsdgtesVasvlanWdsvlrsislaslsllkyseedeseeeeekeeplPetLVRipveeeeeseaeaeee	1		899*********************************************************************9999.7888899899***************9985554433		238266189	OCS_02209	DASH complex, subunit Dad2	24
results	XA68_11457	XA68_11457	PFH60102	PF08654.10	1	15533108628945 268505	0.1	hypothetical protein	6.9e-31	http://ensemblgenomes.org/id/XA68_11457	3	Eukaryota	1	1	13	1	1	Ascomycota	-88.4119	119.7	238257728	Ophiocordyceps unilateralis	268505	http://www.uniprot.org/taxonomy/	0.490741	53	145	120	112	0.925926	100	QSPALAARIEEKRAELEHLKELRDLSSAMATQMEALEQRLSTLSEGAQAISTVMDNWHSVLGAIHMASARLARPSK----PDEDDASERLPQTLVRIPTEHAPALHAQAEAA				3	Query	114	qs+al+++i+eKraeLe+Lkelr+ls+++a+q+e+l+++l+tls+g++++++v++nW+svl +i++as+ l+++s+ +e+++ e lP+tLVRip+e++ + +a+ae +		qssaleqkiaeKraeLesLkelrelsddLakqleelaekletlsdgtesVasvlanWdsvlrsislaslsllkyseedeseeeeekeeplPetLVRipveeeeeseaeaeee	1		899*********************************************************************9998....566667789*************9986665544		238257728	XA68_11457	hypothetical protein	24
results	F503_01528	F503_01528	EPE03192	PF08654.10	1	15533108628945 1262450	0.9	dash complex subunit dad2	1.6e-29	http://ensemblgenomes.org/id/F503_01528	3	Eukaryota	1	1	13	1	1	Ascomycota	-85.3023	115.4	238787749	Ophiostoma piceae (strain UAMH 11346)	1262450	http://www.uniprot.org/taxonomy/	0.495327	53	141	120	112	0.88785	95	MSLQARVNEKRDELENLKQLRDLSAAVASQMETLESKLATLSDGTEAIATVMANWHNVLRAINMASTKLPRVPT-----EAEDGSVALPQMLVRIPTEHAPALQAQADEAAA				5	Query	116	+l+++++eKr eLe+Lk+lr+ls+++a+q+e+l++kl+tlsdgte++a+v+anW++vlr+i++as++l + e e+ ++lP+ LVRip+e++ + +a+a+e+aa		saleqkiaeKraeLesLkelrelsddLakqleelaekletlsdgtesVasvlanWdsvlrsislaslsllkyseedeseeeeekeeplPetLVRipveeeeeseaeaeeeaa	1		569*******************************************************************6655.....3455569****************9988888776		238787749	F503_01528	dash complex subunit dad2	25
results	ACO22_04747	ACO22_04747	ODH26199	PF08654.10	0	15533108628945 121759	0.2	hypothetical protein	1.9e-28	http://ensemblgenomes.org/id/ACO22_04747	3	Eukaryota	1	1	13	1	1	Ascomycota	-82.8081	111.9	233291839	Paracoccidioides brasiliensis	121759	http://www.uniprot.org/taxonomy/	0.495238	52	149	120	112	0.857143	90	QSSVLAARIASKRLELENLRQLRDVSGALAAQIEALEEKLSTLKGGTEAVACVMANWGNVLSAISMASTKAAAASErdspvqG-READNDDQKaLRLPSTLVRIPAEQPSMS				3	Query	107	qss l+++ia+Kr eLe+L++lr++s +La+q+e+l+ekl+tl+ gte+Va v+anW +vl++is+as++++ +se +++++++++ lP tLVRip e+ + s		qssaleqkiaeKraeLesLkelrelsddLakqleelaekletlsdgtesVasvlanWdsvlrsislaslsllkyse......edeseeeeeke.eplPetLVRipveeeees	2		78999*******************************************************************99998888742.333333333599**********998865		233291839	ACO22_04747	hypothetical protein	29
results	ACO22_04747	ACO22_04747	ODH26199	PF08654.10	0	15533108628945 121759	0.2	hypothetical protein	1.9e-28	http://ensemblgenomes.org/id/ACO22_04747	3	Eukaryota	1	1	13	1	1	Ascomycota	-82.8081	111.9	233291839	Paracoccidioides brasiliensis	121759	http://www.uniprot.org/taxonomy/
results	PABG_12380	PABG_12380	KGY14697	PF08654.10	0	15533108628945 482561	0.2	hypothetical protein	1.6e-28	http://ensemblgenomes.org/id/PABG_12380	3	Eukaryota	1	1	13	1	1	Ascomycota	-82.9869	112.1	233304498	Paracoccidioides brasiliensis (strain Pb03)	482561	http://www.uniprot.org/taxonomy/	0.485714	51	149	120	112	0.857143	90	QSSVLAARIASKRLELENLRQLRDVSGALAAQIEALEEKLSTLKGGTEAVACVMANWGNVLSAISMASTKAAAASErdspvqG-READNDDQKaLRLPSTLVRIPADQPSMS				3	Query	107	qss l+++ia+Kr eLe+L++lr++s +La+q+e+l+ekl+tl+ gte+Va v+anW +vl++is+as++++ +se +++++++++ lP tLVRip ++ + s		qssaleqkiaeKraeLesLkelrelsddLakqleelaekletlsdgtesVasvlanWdsvlrsislaslsllkyse......edeseeeeeke.eplPetLVRipveeeees	1		78999*******************************************************************99998888742.333333333599***********98865		233304498	PABG_12380	hypothetical protein	29
results	PADG_02373	PADG_02373	EEH46223	PF08654.10	0	15533108628945 502780	0.2	hypothetical protein	1.9e-28	http://ensemblgenomes.org/id/PADG_02373	3	Eukaryota	1	1	13	1	1	Ascomycota	-82.8081	111.9	233321201	Paracoccidioides brasiliensis (strain Pb18)	502780	http://www.uniprot.org/taxonomy/	0.495238	52	149	120	112	0.857143	90	QSSVLAARIASKRLELENLRQLRDVSGALAAQIEALEEKLSTLKGGTEAVACVMANWGNVLSAISMASTKAAAASErdspvqG-READNDDQKaLRLPSTLVRIPAEQPSMS				3	Query	107	qss l+++ia+Kr eLe+L++lr++s +La+q+e+l+ekl+tl+ gte+Va v+anW +vl++is+as++++ +se +++++++++ lP tLVRip e+ + s		qssaleqkiaeKraeLesLkelrelsddLakqleelaekletlsdgtesVasvlanWdsvlrsislaslsllkyse......edeseeeeeke.eplPetLVRipveeeees	1		78999*******************************************************************99998888742.333333333599**********998865		233321201	PADG_02373	hypothetical protein	29
results	PAAG_00305	PAAG_00305	EEH35982	PF08654.10	0	15533108628945 502779	0.2	hypothetical protein	3.3e-28	http://ensemblgenomes.org/id/PAAG_00305	3	Eukaryota	1	1	13	1	1	Ascomycota	-82.2348	111.1	233308915	Paracoccidioides lutzii (strain ATCC MYA-826 / Pb01)	502779	http://www.uniprot.org/taxonomy/	0.481132	51	149	120	113	0.858491	91	QSSVLAARIASKRLELENLRQLRDVSGALAAQIEALEEKLSTLKGGTEAVACVMANWGNVLSAISMASTKAAAANErdspvqG-READNDDQKaLCLPSTLVRIPAEQPSMSR				3	Query	108	qss l+++ia+Kr eLe+L++lr++s +La+q+e+l+ekl+tl+ gte+Va v+anW +vl++is+as++++ ++e +++++++++ lP tLVRip e+ + s+		qssaleqkiaeKraeLesLkelrelsddLakqleelaekletlsdgtesVasvlanWdsvlrsislaslsllkyse......edeseeeeeke.eplPetLVRipveeeeese	1		78999*******************************************************************88888888742.333333333599***********998753		233308915	PAAG_00305	hypothetical protein	29
results	CC84DRAFT_1163658	CC84DRAFT_1163658	OAG07518	PF08654.10	1	15533108628945 1460663	0	hypothetical protein	6e-34	http://ensemblgenomes.org/id/CC84DRAFT_1163658	3	Eukaryota	1	1	13	1	1	Ascomycota	-95.4663	129.6	232521885	Paraphaeosphaeria sporulosa	1460663	http://www.uniprot.org/taxonomy/	0.552381	58	139	120	105	0.933333	98	QSPVLLARIAEKKAELASLKDLQTLSAGLADQMQTLAEKLSTLSDGTEAVAAVLSNWHNVLRAINMASTKLPKPKEDDDAEKKTDAEPPLPQTLVRIPTQHAPAV				3	Query	107	qs+ l ++iaeK+aeL+sLk l++ls++La+q+++laekl+tlsdgte+Va vl+nW++vlr+i++as++l k++e+d++e+++++e+plP+tLVRip++++ +		qssaleqkiaeKraeLesLkelrelsddLakqleelaekletlsdgtesVasvlanWdsvlrsislaslsllkyseedeseeeeekeeplPetLVRipveeeees	1		678899***********************************************************************9**********************98875		232521885	CC84DRAFT_1163658	hypothetical protein	27
results	ASPZODRAFT_126294	ASPZODRAFT_126294	OJJ50433	PF08654.10	1	15533108628945 1073090	0.8	hypothetical protein	7.9e-26	http://ensemblgenomes.org/id/ASPZODRAFT_126294	3	Eukaryota	1	1	13	1	1	Ascomycota	-76.7715	103.4	234956543	Penicilliopsis zonata CBS 506.65	1073090	http://www.uniprot.org/taxonomy/	0.504854	52	140	120	115	0.864078	89	SSLLEARVSAKKAELDNLKELRDLSDALATQMQVLENKLVTLNDGTKAVAYVLANWENVLQTIHMASSILAKKSSpaeggpvS--KQT----EspqplTSLPATLVRVPIEHVEN				4	Query	106	ss le+++++K+aeL++Lkelr+lsd+La+q++ l++kl tl+dgt++Va vlanW++vl++i++as+ l+k+s+ + +++ e + lP tLVR+p+e+ e+		ssaleqkiaeKraeLesLkelrelsddLakqleelaekletlsdgtesVasvlanWdsvlrsislaslsllkyse.......edeseeeeeke.....eplPetLVRipveeeee	1		67899******************************************************************999998765422..122....1234579************9886		234956543	ASPZODRAFT_126294	hypothetical protein	29
[truncated: 419 more rows]
[truncated: 35 more columns]

## Sheet: Sequence list
Species	phylum
>Sclerotinia_sclerotiorum	Ascomycota
MSYSSRPLGSHLRQPSMGGSLGSSSSQSPILQARINEKRAELENLKQLRDLSAGLAGQMQ
MLEEKLSTLSDGTEAVATVLGNWHNVLQAISMASMKIPKPKESNDTQVESEQKTGFEVPL
PQTLVRIPTEHAPMLQPSANEESNE
>Nectria_haematococca	Ascomycota
[truncated: 2,043 more rows]

## Sheet: long hits
>Purpureocillium lilacinum
[truncated: 140 more rows]
